# Supplementary material for: Exploring Prajnamitra Maitreya Buddhists School Pekanbaru: Do leadership, work environment, and organisational culture influence the teachers’ competence and work performance?
Source: PLoS One. 2023 May 16;18(5):e0282941. doi: 10.1371/journal.pone.0282941 (PMC10187918; doi:10.1371/journal.pone.0282941)
Supplement: S2 File — (ZIP) [file pone.0282941.s002.zip]

Archive with 23 entries (22 files):
- Angket Penelitian Herni Lestari olah anova.csv
- copy anova ftest sign.xlsx
- Data PLS.csv
- data spss herni.sav
- HASIL ANOVA HERNI.spv
- persentase responden.xlsx
- tabel olahan anova.xlsx
- tabel uda olah anova.docx
- Tes Ulang Anova output.spv
- Tes Ulang Anova.sav
- tes valid reliab.spv
- uji valid reliab.sav
- valid reliab.docx
- Angket Penelitian Herni Lestari master.csv
- Angket Penelitian Herni Lestari olah anova.xlsx
- Angket Penelitian Herni Lestari olah asal.xlsx
- Angket Penelitian Herni Lestari olah valid reliab.xlsx
- tes ulang/
- tes ulang/Tes Ulang PLS.csv
- tes ulang/Tes Ulang PLs.docx
- tes ulang/Tes Ulang PLS.xlsx
- tes ulang/TEs ulang.jpg
- tes ulang/Tes ulang.png
