# Supplementary material for: Exploring Prajnamitra Maitreya Buddhists School Pekanbaru: Do leadership, work environment, and organisational culture influence the teachers’ competence and work performance?
Source: PLoS One. 2023 May 16;18(5):e0282941. doi: 10.1371/journal.pone.0282941 (PMC10187918; doi:10.1371/journal.pone.0282941)
Supplement: S2 File — (ZIP) [file pone.0282941.s002.zip › Angket Penelitian Herni Lestari olah anova.csv]

Coding	Usia	X1.1	X1.2	X1.3	X1.4	X1.5	X1.6	X1.7	X1.8	X1.9	X1.10	X1.11	X1.12	X1.13	AVG X1	X2.1	X2.2	X2.3	X2.4	X2.5	X2.6	X2.7	X2.8	X2.9	AVG X2	X3.1	X3.2	X3.3	X3.4	X3.5	X3.6	X3.7	X3.8	X3.9	X3.10	X3.11	X3.12	X3.13	AVG X3	Y1.1	Y1.2	Y1.3	Y1.4	Y1.5	Y1.6	Y1.7	Y1.8	AVG Y1	Y2.1
1	<21 tahun	5	5	4.5	4.5	4.5	4.5	4.5	5	5	5	4.5	4.5	5	4.73	5	5	5	5	5	5	5	4	4	4.78	4.5	4.5	4.5	4.5	4.5	4.5	4.5	4.5	4.5	4.5	4.5	4.5	4	4.46	4	4.5	4.5	4.5	4.5	4.5	4.5	4.5	4.44	4.5
2	21-30 tahun	4.432432432	4.27027027	4.486486486	4.351351351	4.27027027	4.405405405	4.351351351	4.486486486	4.324324324	4.486486486	4.162162162	4.162162162	4.594594595	4.37	4.702702703	4.594594595	4.324324324	4.297297297	4.675675676	4.702702703	4.648648649	4.459459459	4.567567568	4.55	4.297297297	4.486486486	4.405405405	4.567567568	4.189189189	4.459459459	4.459459459	4.324324324	4.432432432	4.324324324	4.405405405	4.324324324	4.405405405	4.39	4.324324324	4.486486486	4.216216216	4.243243243	4.189189189	4.216216216	4.648648649	4.459459459	4.35	4.513513514
3	31-40 tahun	4.3125	4.375	4.4375	4.3125	4.5	4.375	4.25	4.375	4.4375	4.5625	4.25	4.1875	4.4375	4.37	4.8125	4.875	4.75	4.8125	4.8125	4.8125	4.875	4.1875	4.6875	4.74	4.3125	4.4375	4.375	4.75	4.0625	4.5	4.5	4.5625	4.375	4.4375	4.5	4.3125	4.5	4.43	4.375	4.4375	4.375	4.4375	4.375	4.5	4.5625	4.5625	4.45	4.5625
4	41-50 tahun	4.5	4.5	4.5	4.5	4.5	4.5	4.5	4.5	4.5	4.5	4.5	4.5	4.5	4.50	5	5	5	5	5	5	5	4.5	5	4.94	4.5	4.5	4.5	4.5	4.5	4.5	4.5	4.5	4.5	4.5	4.5	4.5	4.5	4.50	4.5	4.5	4.5	4.5	4.5	4.5	4.5	4.5	4.50	4
	Rata-rata	4.561233108	4.536317568	4.480996622	4.415962838	4.442567568	4.445101351	4.400337838	4.590371622	4.565456081	4.637246622	4.353040541	4.337415541	4.633023649	4.49	4.878800676	4.867398649	4.768581081	4.777449324	4.872043919	4.878800676	4.880912162	4.286739865	4.563766892	4.75	4.402449324	4.480996622	4.445101351	4.579391892	4.312922297	4.489864865	4.489864865	4.471706081	4.451858108	4.440456081	4.476351351	4.409206081	4.351351351	4.45	4.299831081	4.480996622	4.397804054	4.420185811	4.391047297	4.429054054	4.552787162	4.505489865	4.43	4.394003378
	F-test	0.672	0.718	0.029	0.074	0.498	0.057	0.184	0.818	1.17	0.597	0.315	0.298	0.781	0.478	0.685	2.088	3.24	3.573	0.714	0.572	1.262	0.768	1.284	1.576	0.118	0.029	0.05	0.442	0.436	0.021	0.019	0.566	0.063	0.202	0.115	0.081	0.359	0.192	0.268	0.029	0.411	0.637	0.601	0.794	0.141	0.104	0.373	0.636
	Sign	0.573	0.546	0.993	0.974	0.685	0.982	0.906	0.49	0.33	0.62	0.814	0.827	0.51	0.712	0.565	0.113	0.029	0.02	0.548	0.636	0.297	0.517	0.289	0.335	0.949	0.993	0.985	0.724	0.728	0.996	0.996	0.64	0.979	0.895	0.951	0.97	0.783	0.891	0.848	0.993	0.746	0.595	0.617	0.503	0.935	0.957	0.774	0.595
	<0.05 TDP PEBEDAAN
Coding	Jenis Kelamin	X1.1	X1.2	X1.3	X1.4	X1.5	X1.6	X1.7	X1.8	X1.9	X1.10	X1.11	X1.12	X1.13		X2.1	X2.2	X2.3	X2.4	X2.5	X2.6	X2.7	X2.8	X2.9	AVG X2	X3.1	X3.2	X3.3	X3.4	X3.5	X3.6	X3.7	X3.8	X3.9	X3.10	X3.11	X3.12	X3.13	AVG X3	Y1.1	Y1.2	Y1.3	Y1.4	Y1.5	Y1.6	Y1.7	Y1.8	AVG Y1	Y2.1
1	Laki-laki	4.571428571	4.357142857	4.428571429	4.571428571	4.285714286	4.357142857	4.428571429	4.5	4.357142857	4.428571429	4.142857143	4.285714286	4.642857143	4.41	4.571428571	4.5	4.285714286	4.285714286	4.642857143	4.714285714	4.642857143	4.357142857	4.571428571	4.51	4.428571429	4.428571429	4.285714286	4.428571429	4.142857143	4.357142857	4.357142857	4.285714286	4.357142857	4.357142857	4.428571429	4.214285714	4.285714286	4.34	4.285714286	4.428571429	4.285714286	4.071428571	4	4	4.5	4.357142857	4.24	4.428571429
2	Perempuan	4.372093023	4.325581395	4.488372093	4.279069767	4.372093023	4.418604651	4.302325581	4.465116279	4.395348837	4.558139535	4.23255814	4.162790698	4.534883721	4.38	4.813953488	4.76744186	4.558139535	4.558139535	4.76744186	4.76744186	4.76744186	4.372093023	4.604651163	4.66	4.279069767	4.488372093	4.441860465	4.674418605	4.186046512	4.511627907	4.511627907	4.441860465	4.441860465	4.372093023	4.441860465	4.372093023	4.465116279	4.43	4.348837209	4.488372093	4.279069767	4.395348837	4.348837209	4.418604651	4.651162791	4.534883721	4.43	4.534883721
	Rata-rata	4.471760797	4.341362126	4.458471761	4.425249169	4.328903654	4.387873754	4.365448505	4.48255814	4.376245847	4.493355482	4.187707641	4.224252492	4.588870432	4.39	4.69269103	4.63372093	4.42192691	4.42192691	4.705149502	4.740863787	4.705149502	4.36461794	4.588039867	4.59	4.353820598	4.458471761	4.363787375	4.551495017	4.164451827	4.434385382	4.434385382	4.363787375	4.399501661	4.36461794	4.435215947	4.293189369	4.375415282	4.38	4.317275748	4.458471761	4.282392027	4.233388704	4.174418605	4.209302326	4.575581395	4.446013289	4.34	4.481727575
	F-test	0.983	0.02	0.114	1.904	0.174	0.14	0.411	0.044	0.055	0.608	0.184	0.355	0.426	0.417	3.437	3.718	2.215	1.837	0.7	0.131	0.7	0.005	0.036	1.420	0.588	0.114	0.811	2.081	0.041	0.772	0.695	0.66	0.234	0.007	0.006	0.548	0.794	0.565	0.112	0.114	0.001	4.008	3.978	4.531	0.769	0.922	1.804	0.407
	Sign	0.326	0.888	0.737	0.173	0.678	0.71	0.524	0.835	0.816	0.439	0.67	0.554	0.517	0.605	0.069	0.059	0.142	0.181	0.407	0.719	0.407	0.945	0.85	0.420	0.446	0.737	0.372	0.155	0.84	0.383	0.408	0.42	0.631	0.935	0.94	0.462	0.377	0.547	0.739	0.737	0.973	0.05	0.051	0.038	0.384	0.341	0.414	0.526
Coding	Tingkat Pendidikan	X1.1	X1.2	X1.3	X1.4	X1.5	X1.6	X1.7	X1.8	X1.9	X1.10	X1.11	X1.12	X1.13	#DIV/0!	X2.1	X2.2	X2.3	X2.4	X2.5	X2.6	X2.7	X2.8	X2.9	AVG X2	X3.1	X3.2	X3.3	X3.4	X3.5	X3.6	X3.7	X3.8	X3.9	X3.10	X3.11	X3.12	X3.13	AVG X3	Y1.1	Y1.2	Y1.3	Y1.4	Y1.5	Y1.6	Y1.7	Y1.8	AVG Y1	Y2.1
1	SMA/K Sederajat	4.857142857	4.714285714	4.714285714	4.571428571	4.571428571	4.571428571	4.714285714	4.857142857	4.714285714	4.714285714	4.571428571	4.571428571	4.857142857	4.69	4.714285714	4.857142857	4.428571429	4.714285714	4.857142857	4.857142857	4.857142857	4.571428571	4.571428571	4.71	4.571428571	4.714285714	4.714285714	4.714285714	4.428571429	4.714285714	4.714285714	4.714285714	4.714285714	4.714285714	4.714285714	4.714285714	4.571428571	4.67	4.428571429	4.571428571	4.571428571	4.285714286	4.285714286	4.428571429	4.714285714	4.714285714	4.50	4.571428571
2	D3 Sederajat	5	5	5	5	5	5	5	5	5	5	5	5	5	5.00	5	5	5	5	5	5	5	5	5	5.00	5	5	5	5	5	5	5	5	5	5	5	5	5	5.00	5	5	5	5	5	5	5	5	5.00	5
3	S1 Sederajat	4.333333333	4.25	4.416666667	4.291666667	4.291666667	4.375	4.270833333	4.395833333	4.333333333	4.479166667	4.145833333	4.125	4.5	4.32	4.75	4.666666667	4.479166667	4.4375	4.708333333	4.729166667	4.708333333	4.333333333	4.625	4.60	4.25	4.416666667	4.333333333	4.583333333	4.104166667	4.416666667	4.416666667	4.333333333	4.354166667	4.3125	4.375	4.25	4.395833333	4.35	4.291666667	4.4375	4.229166667	4.291666667	4.25	4.270833333	4.583333333	4.4375	4.35	4.479166667
4	S2 Sederajat	5	5	5	5	5	4	4	5	4	5	4	4	5	4.62	5	5	5	5	5	5	5	4	3	4.67	5	5	5	5	5	5	5	5	5	4	5	5	4	4.85	5	5	4	5	4	5	5	5	4.75	5
	Rata-rata	4.797619048	4.741071429	4.782738095	4.71577381	4.71577381	4.486607143	4.496279762	4.813244048	4.511904762	4.798363095	4.429315476	4.424107143	4.839285714	4.66	4.866071429	4.880952381	4.726934524	4.787946429	4.891369048	4.896577381	4.891369048	4.476190476	4.299107143	4.75	4.705357143	4.782738095	4.761904762	4.824404762	4.633184524	4.782738095	4.782738095	4.761904762	4.767113095	4.506696429	4.772321429	4.741071429	4.491815476	4.72	4.680059524	4.752232143	4.45014881	4.644345238	4.383928571	4.67485119	4.824404762	4.787946429	4.65	4.76264881
	F-test	1.946	1.496	1.153	0.932	1.01	0.891	1.486	2.31	1.772	0.92	1.327	1.472	1.401	1.394	0.225	0.622	0.495	0.764	0.386	0.322	0.386	0.591	3.253	0.783	1.366	1.153	1.783	0.427	1.499	1.153	1.032	1.428	1.601	1.516	1.437	1.619	0.534	1.273	0.932	0.689	1.151	1.117	0.598	0.855	0.427	0.922	0.836	0.622
	Sign	0.133	0.226	0.337	0.432	0.395	0.452	0.229	0.087	0.164	0.437	0.275	0.233	0.253	0.281	0.879	0.604	0.687	0.52	0.764	0.809	0.764	0.624	0.029	0.631	0.263	0.337	0.162	0.734	0.226	0.337	0.386	0.245	0.2	0.221	0.242	0.196	0.661	0.324	0.432	0.563	0.337	0.35	0.619	0.47	0.734	0.436	0.493	0.604
															#DIV/0!
Coding	Masa Kerja	X1.1	X1.2	X1.3	X1.4	X1.5	X1.6	X1.7	X1.8	X1.9	X1.10	X1.11	X1.12	X1.13		X2.1	X2.2	X2.3	X2.4	X2.5	X2.6	X2.7	X2.8	X2.9	AVG X2	X3.1	X3.2	X3.3	X3.4	X3.5	X3.6	X3.7	X3.8	X3.9	X3.10	X3.11	X3.12	X3.13	AVG X3	Y1.1	Y1.2	Y1.3	Y1.4	Y1.5	Y1.6	Y1.7	Y1.8	AVG Y1	Y2.1
1	1-5 tahun	4.454545455	4.340909091	4.5	4.340909091	4.318181818	4.431818182	4.363636364	4.522727273	4.409090909	4.5	4.227272727	4.227272727	4.590909091	4.40	4.727272727	4.659090909	4.431818182	4.409090909	4.681818182	4.727272727	4.681818182	4.409090909	4.545454545	4.59	4.295454545	4.477272727	4.409090909	4.568181818	4.204545455	4.477272727	4.454545455	4.386363636	4.431818182	4.363636364	4.431818182	4.340909091	4.409090909	4.40	4.363636364	4.5	4.295454545	4.340909091	4.25	4.272727273	4.613636364	4.454545455	4.39	4.5
2	6-10 tahun	4.4	4.4	4.5	4.5	4.5	4.4	4.3	4.4	4.4	4.7	4.2	4.2	4.6	4.42	4.8	4.8	4.7	4.7	4.9	4.8	4.9	4.3	4.7	4.73	4.5	4.6	4.4	4.8	4.1	4.6	4.6	4.4	4.5	4.5	4.6	4.4	4.5	4.50	4.3	4.5	4.2	4.3	4.4	4.4	4.7	4.7	4.44	4.6
3	>10 tahun	4	4	4	4	4.333333333	4	4	4	4	4.333333333	4	3.666666667	4	4.03	5	5	4.666666667	5	5	5	5	4	5	4.85	4	4	4.333333333	4.666666667	4	4	4.333333333	4.666666667	4	4	4	4	4.333333333	4.18	4	4	4.333333333	4	4	4.666666667	4.333333333	4.333333333	4.21	4.333333333
	Rata-rata	4.284848485	4.246969697	4.333333333	4.28030303	4.383838384	4.277272727	4.221212121	4.307575758	4.26969697	4.511111111	4.142424242	4.031313131	4.396969697	4.28	4.842424242	4.81969697	4.599494949	4.703030303	4.860606061	4.842424242	4.860606061	4.236363636	4.748484848	4.72	4.265151515	4.359090909	4.380808081	4.678282828	4.101515152	4.359090909	4.462626263	4.484343434	4.310606061	4.287878788	4.343939394	4.246969697	4.414141414	4.36	4.221212121	4.333333333	4.276262626	4.213636364	4.216666667	4.446464646	4.548989899	4.495959596	4.34	4.477777778
	F-test	0.678	0.363	1.096	0.61	0.295	0.931	0.466	1.463	0.848	0.76	0.156	0.994	1.793	0.804	0.612	1.042	0.943	1.792	1.317	0.513	1.317	0.532	1.127	1.022	0.819	1.295	0.025	0.707	0.193	1.295	0.317	0.277	0.936	0.84	1.318	0.391	0.104	0.655	0.512	1.096	0.105	0.556	0.583	0.592	0.487	0.782	0.589	0.301
	Sign	0.512	0.697	0.341	0.547	0.745	0.4	0.63	0.241	0.434	0.473	0.856	0.377	0.176	0.495	0.546	0.36	0.396	0.176	0.276	0.602	0.276	0.59	0.331	0.395	0.446	0.282	0.976	0.498	0.825	0.282	0.729	0.759	0.399	0.437	0.276	0.679	0.901	0.576	0.602	0.341	0.901	0.577	0.562	0.557	0.617	0.463	0.578	0.742
															#DIV/0!
															#DIV/0!
Coding	Unit Kerja	X1.1	X1.2	X1.3	X1.4	X1.5	X1.6	X1.7	X1.8	X1.9	X1.10	X1.11	X1.12	X1.13	#DIV/0!	X2.1	X2.2	X2.3	X2.4	X2.5	X2.6	X2.7	X2.8	X2.9	AVG X2	X3.1	X3.2	X3.3	X3.4	X3.5	X3.6	X3.7	X3.8	X3.9	X3.10	X3.11	X3.12	X3.13	AVG X3	Y1.1	Y1.2	Y1.3	Y1.4	Y1.5	Y1.6	Y1.7	Y1.8	AVG Y1	Y2.1
1	PAUD	4.75	4.75	4.75	4.5	4.625	4.625	4.75	4.75	4.625	4.625	4.75	4.875	4.875	4.71	5	5	4.75	4.75	4.875	4.875	5	4.625	4.75	4.85	4.5	4.625	4.625	4.625	4.375	4.625	4.75	4.625	4.625	4.625	4.625	4.5	4.625	4.60	4.5	4.5	4.75	4.625	4.5	4.75	4.75	4.625	4.63	4.375
2	SD	4.24	4.16	4.36	4.2	4.2	4.32	4.16	4.28	4.24	4.52	4	3.96	4.4	4.23	4.72	4.72	4.4	4.52	4.76	4.76	4.76	4.24	4.64	4.61	4.32	4.48	4.4	4.72	4	4.44	4.36	4.32	4.32	4.32	4.44	4.36	4.4	4.38	4.2	4.4	4.04	4.2	4.16	4.28	4.6	4.48	4.30	4.52
3	SMP-SMK	4.5	4.375	4.5	4.458333333	4.416666667	4.416666667	4.375	4.583333333	4.458333333	4.5	4.25	4.208333333	4.625	4.44	4.708333333	4.583333333	4.5	4.375	4.666666667	4.708333333	4.625	4.416666667	4.5	4.56	4.25	4.416666667	4.333333333	4.5	4.291666667	4.458333333	4.5	4.416666667	4.458333333	4.333333333	4.375	4.25	4.375	4.38	4.416666667	4.541666667	4.375	4.333333333	4.291666667	4.208333333	4.583333333	4.458333333	4.40	4.541666667
	Rata-rata	4.496666667	4.428333333	4.536666667	4.386111111	4.413888889	4.453888889	4.428333333	4.537777778	4.441111111	4.548333333	4.333333333	4.347777778	4.633333333	4.46	4.809444444	4.767777778	4.55	4.548333333	4.767222222	4.781111111	4.795	4.427222222	4.63	4.68	4.356666667	4.507222222	4.452777778	4.615	4.222222222	4.507777778	4.536666667	4.453888889	4.467777778	4.426111111	4.48	4.37	4.466666667	4.45	4.372222222	4.480555556	4.388333333	4.386111111	4.317222222	4.412777778	4.644444444	4.521111111	4.44	4.478888889
	F-test	2.246	2.224	1.487	1.065	1.451	1.018	2.876	3.451	2.092	0.16	4.263	6.935	2.858	2.471	1.521	2.623	1.032	1.018	0.601	0.366	1.923	1.023	0.718	1.203	0.462	0.394	0.802	0.948	1.535	0.326	1.333	0.729	0.971	0.89	0.573	0.418	0.454	0.757	1.134	0.379	5.112	1.966	1.082	2.181	0.273	0.232	1.545	0.289
	Sign	0.116	0.118	0.235	0.352	0.243	0.368	0.065	0.039	0.133	0.853	0.019	0.002	0.066	0.201	0.228	0.082	0.363	0.368	0.552	0.695	0.156	0.367	0.492	0.367	0.632	0.676	0.454	0.394	0.225	0.723	0.272	0.487	0.385	0.417	0.567	0.66	0.638	0.502	0.329	0.686	0.009	0.15	0.346	0.123	0.762	0.794	0.400	0.75
															#DIV/0!
															#DIV/0!
															#DIV/0!
															#DIV/0!
															#DIV/0!
[truncated: 10 more columns]
