# Supplementary material for: Exploring Prajnamitra Maitreya Buddhists School Pekanbaru: Do leadership, work environment, and organisational culture influence the teachers’ competence and work performance?
Source: PLoS One. 2023 May 16;18(5):e0282941. doi: 10.1371/journal.pone.0282941 (PMC10187918; doi:10.1371/journal.pone.0282941)
Supplement: S2 File — (ZIP) [file pone.0282941.s002.zip › copy anova ftest sign.xlsx]

## Sheet: usia
0.672	0.573		0.672	0.718	0.029	0.074	0.498	0.057	0.184	0.818	1.17	0.597	0.315	0.298	0.781
0.718	0.546		0.573	0.546	0.993	0.974	0.685	0.982	0.906	0.49	0.33	0.62	0.814	0.827	0.51
0.029	0.993
0.074	0.974
0.498	0.685
0.057	0.982
0.184	0.906
0.818	0.49
1.17	0.33
0.597	0.62
0.315	0.814
0.298	0.827
0.781	0.51
0.685	0.565
2.088	0.113
3.24	0.029
3.573	0.02
0.714	0.548
0.572	0.636
1.262	0.297
0.768	0.517
1.284	0.289
0.118	0.949
0.029	0.993
0.05	0.985
0.442	0.724
0.436	0.728
0.021	0.996
0.019	0.996
0.566	0.64
0.063	0.979
0.202	0.895
0.115	0.951
0.081	0.97
0.359	0.783
0.268	0.848
0.029	0.993
0.411	0.746
0.637	0.595
0.601	0.617
0.794	0.503
0.141	0.935
0.104	0.957
0.636	0.595
0.34	0.797
0.654	0.584
0.594	0.622
1.028	0.388
0.932	0.432
0.818	0.49
0.518	0.672
0.738	0.534
0.692	0.561

## Sheet: jk
0.983	0.326
0.02	0.888
0.114	0.737
1.904	0.173
0.174	0.678
0.14	0.71
0.411	0.524
0.044	0.835
0.055	0.816
0.608	0.439
0.184	0.67
0.355	0.554
0.426	0.517
3.437	0.069
3.718	0.059
2.215	0.142
1.837	0.181
0.7	0.407
0.131	0.719
0.7	0.407
0.005	0.945
0.036	0.85
0.588	0.446
0.114	0.737
0.811	0.372
2.081	0.155
0.041	0.84
0.772	0.383
0.695	0.408
0.66	0.42
0.234	0.631
0.007	0.935
0.006	0.94
0.548	0.462
0.794	0.377
0.112	0.739
0.114	0.737
0.001	0.973
4.008	0.05
3.978	0.051
4.531	0.038
0.769	0.384
0.922	0.341
0.407	0.526
0.407	0.526
0.108	0.743
0.139	0.711
0.592	0.445
2.932	0.092
0.044	0.835
2.297	0.135
0.854	0.36
0.611	0.438

## Sheet: Sheet4
tk pdk
F	Sig.
1.946	0.133
1.496	0.226
1.153	0.337
0.932	0.432
1.01	0.395
0.891	0.452
1.486	0.229
2.31	0.087
1.772	0.164
0.92	0.437
1.327	0.275
1.472	0.233
1.401	0.253
0.225	0.879
0.622	0.604
0.495	0.687
0.764	0.52
0.386	0.764
0.322	0.809
0.386	0.764
0.591	0.624
3.253	0.029
1.366	0.263
1.153	0.337
1.783	0.162
0.427	0.734
1.499	0.226
1.153	0.337
1.032	0.386
1.428	0.245
1.601	0.2
1.516	0.221
1.437	0.242
1.619	0.196
0.534	0.661
0.932	0.432
0.689	0.563
1.151	0.337
1.117	0.35
0.598	0.619
0.855	0.47
0.427	0.734
0.922	0.436
0.622	0.604
1.164	0.332
1.368	0.262
0.936	0.43
1.984	0.128
0.917	0.439
1.305	0.282
0.503	0.682
0.815	0.491
1.131	0.345

## Sheet: Sheet5
unit kerja			masa kerja
F	Sig.		F	Sig.
2.246	0.116		0.678	0.512
2.224	0.118		0.363	0.697
1.487	0.235		1.096	0.341
1.065	0.352		0.61	0.547
1.451	0.243		0.295	0.745
1.018	0.368		0.931	0.4
2.876	0.065		0.466	0.63
3.451	0.039		1.463	0.241
2.092	0.133		0.848	0.434
0.16	0.853		0.76	0.473
4.263	0.019		0.156	0.856
6.935	0.002		0.994	0.377
2.858	0.066		1.793	0.176
1.521	0.228		0.612	0.546
2.623	0.082		1.042	0.36
1.032	0.363		0.943	0.396
1.018	0.368		1.792	0.176
0.601	0.552		1.317	0.276
0.366	0.695		0.513	0.602
1.923	0.156		1.317	0.276
1.023	0.367		0.532	0.59
0.718	0.492		1.127	0.331
0.462	0.632		0.819	0.446
0.394	0.676		1.295	0.282
0.802	0.454		0.025	0.976
0.948	0.394		0.707	0.498
1.535	0.225		0.193	0.825
0.326	0.723		1.295	0.282
1.333	0.272		0.317	0.729
0.729	0.487		0.277	0.759
0.971	0.385		0.936	0.399
0.89	0.417		0.84	0.437
0.573	0.567		1.318	0.276
0.418	0.66		0.391	0.679
0.454	0.638		0.104	0.901
1.134	0.329		0.512	0.602
0.379	0.686		1.096	0.341
5.112	0.009		0.105	0.901
1.966	0.15		0.556	0.577
1.082	0.346		0.583	0.562
2.181	0.123		0.592	0.557
0.273	0.762		0.487	0.617
0.232	0.794		0.782	0.463
0.289	0.75		0.301	0.742
2.36	0.104		1.34	0.27
0.1	0.905		0.603	0.551
0.372	0.691		2.064	0.137
1.837	0.169		0.749	0.478
0.195	0.824		0.763	0.471
0.427	0.655		1.238	0.298
0.524	0.595		0.68	0.511
0.177	0.838		0.278	0.758
0.813	0.449		0.554	0.578

## Sheet: Sheet6
		unit	2.246	2.224	1.487	1.065	1.451	1.018	2.876	3.451	2.092	0.16	4.263	6.935	2.858		1.521	2.623	1.032	1.018	0.601	0.366	1.923	1.023	0.718		0.462	0.394	0.802	0.948	1.535	0.326	1.333	0.729	0.971	0.89	0.573	0.418	0.454		1.134	0.379	5.112	1.966	1.082	2.181	0.273	0.232
			0.116	0.118	0.235	0.352	0.243	0.368	0.065	0.039	0.133	0.853	0.019	0.002	0.066		0.228	0.082	0.363	0.368	0.552	0.695	0.156	0.367	0.492		0.632	0.676	0.454	0.394	0.225	0.723	0.272	0.487	0.385	0.417	0.567	0.66	0.638		0.329	0.686	0.009	0.15	0.346	0.123	0.762	0.794
		masa	0.678	0.363	1.096	0.61	0.295	0.931	0.466	1.463	0.848	0.76	0.156	0.994	1.793		0.612	1.042	0.943	1.792	1.317	0.513	1.317	0.532	1.127		0.819	1.295	0.025	0.707	0.193	1.295	0.317	0.277	0.936	0.84	1.318	0.391	0.104		0.512	1.096	0.105	0.556	0.583	0.592	0.487	0.782
			0.512	0.697	0.341	0.547	0.745	0.4	0.63	0.241	0.434	0.473	0.856	0.377	0.176		0.546	0.36	0.396	0.176	0.276	0.602	0.276	0.59	0.331		0.446	0.282	0.976	0.498	0.825	0.282	0.729	0.759	0.399	0.437	0.276	0.679	0.901		0.602	0.341	0.901	0.577	0.562	0.557	0.617	0.463
		tk pdk	1.946	1.496	1.153	0.932	1.01	0.891	1.486	2.31	1.772	0.92	1.327	1.472	1.401		0.225	0.622	0.495	0.764	0.386	0.322	0.386	0.591	3.253		1.366	1.153	1.783	0.427	1.499	1.153	1.032	1.428	1.601	1.516	1.437	1.619	0.534		0.932	0.689	1.151	1.117	0.598	0.855	0.427	0.922
			0.133	0.226	0.337	0.432	0.395	0.452	0.229	0.087	0.164	0.437	0.275	0.233	0.253		0.879	0.604	0.687	0.52	0.764	0.809	0.764	0.624	0.029		0.263	0.337	0.162	0.734	0.226	0.337	0.386	0.245	0.2	0.221	0.242	0.196	0.661		0.432	0.563	0.337	0.35	0.619	0.47	0.734	0.436
[truncated: 10 more columns]
