# Supplementary material for: Exploring Prajnamitra Maitreya Buddhists School Pekanbaru: Do leadership, work environment, and organisational culture influence the teachers’ competence and work performance?
Source: PLoS One. 2023 May 16;18(5):e0282941. doi: 10.1371/journal.pone.0282941 (PMC10187918; doi:10.1371/journal.pone.0282941)
Supplement: S2 File — (ZIP) [file pone.0282941.s002.zip › Data PLS.csv]

X1.1	X1.2	X1.3	X1.4	X1.5	X1.6	X1.7	X1.8	X1.9	X1.10	X1.11	X1.12	X1.13	AVG X1	X2.1	X2.2	X2.3	X2.4	X2.5	X2.6	X2.7	X2.8	X2.9	AVG X2	X3.1	X3.2	X3.3	X3.4	X3.5	X3.6	X3.7	X3.8	X3.9	X3.10	X3.11	X3.12	X3.13	AVG X3	Y1.1	Y1.2	Y1.3	Y1.4	Y1.5	Y1.6	Y1.7	Y1.8	AVG Y1	Y2.1	Y2.2	Y2.3
5	5	4	4	4	4	4	5	5	5	4	4	5	4.461538462	5	5	5	5	5	5	5	3	3	4.555555556	4	4	4	4	4	4	4	4	4	4	4	4	3	3.923076923	3	4	4	4	4	4	4	4	3.875	4	4	5
5	5	5	5	5	5	5	5	5	5	5	5	5	5	5	5	5	5	5	5	5	5	5	5	5	5	5	5	5	5	5	5	5	5	5	5	5	5	5	5	5	5	5	5	5	5	5	5	5	5
5	5	5	5	5	5	5	5	5	5	5	5	5	5	5	5	5	5	5	5	5	5	5	5	5	5	5	5	5	5	5	5	5	5	5	5	5	5	5	5	5	4	4	4	5	5	4.625	5	5	5
4	4	4	4	4	4	4	4	4	4	4	4	4	4	4	4	4	4	4	4	4	4	4	4	4	4	4	4	4	4	4	4	4	4	4	4	4	4	4	4	4	4	4	4	4	4	4	4	4	4
4	4	4	5	5	4	4	4	4	5	4	4	5	4.307692308	5	5	4	3	5	5	5	5	5	4.666666667	4	5	5	5	4	5	5	4	5	4	5	4	4	4.538461538	4	4	4	4	5	4	5	5	4.375	5	5	5
4	3	4	5	3	3	4	4	4	3	4	4	5	3.846153846	5	5	5	5	5	5	5	5	5	5	4	4	3	3	3	3	4	3	3	3	3	3	3	3.230769231	4	3	5	4	3	3	4	3	3.625	4	4	3
3	3	4	4	4	4	4	4	4	4	4	4	4	3.846153846	4	4	4	4	4	4	5	4	4	4.111111111	4	4	4	4	4	4	4	4	4	4	4	4	4	4	4	4	4	4	4	4	4	4	4	4	4	4
4	4	4	5	5	5	5	5	4	4	5	5	4	4.538461538	5	5	5	5	5	5	4	4	5	4.777777778	4	4	4	4	4	4	5	5	4	4	4	4	4	4.153846154	4	4	4	4	4	4	4	4	4	4	4	4
4	4	4	4	4	4	4	5	4	5	4	4	4	4.153846154	4	4	4	4	4	5	4	4	4	4.111111111	4	4	4	5	4	4	4	4	4	4	4	5	4	4.153846154	4	4	4	5	4	5	5	4	4.375	4	4	4
4	4	4	4	4	4	4	4	4	4	4	4	4	4	4	4	4	4	4	4	4	4	4	4	4	4	4	4	4	4	4	4	4	4	4	4	4	4	4	4	4	4	4	4	4	4	4	4	4	4
5	5	5	5	5	5	5	5	5	5	5	5	5	5	5	5	4	4	5	5	5	5	5	4.777777778	4	5	5	5	4	5	5	5	5	5	5	5	5	4.846153846	5	5	5	5	5	5	5	5	5	5	5	5
5	4	5	4	4	4	5	5	4	4	5	5	5	4.538461538	5	5	5	5	5	5	5	5	5	5	5	5	5	5	5	5	5	5	5	5	5	5	5	5	4	4	5	4	4	5	5	5	4.5	4	5	5
5	5	5	5	5	5	5	5	5	5	5	5	5	5	5	5	5	5	5	5	5	5	5	5	5	5	5	5	5	5	5	5	5	5	5	5	5	5	5	5	5	5	5	5	5	5	5	5	5	5
4	3	4	3	3	4	4	4	4	4	3	4	4	3.692307692	4	4	4	4	4	4	4	4	4	4	4	4	4	4	4	4	4	4	4	4	4	4	4	4	4	4	4	4	4	4	4	4	4	4	4	4
3	3	4	3	3	4	3	4	4	4	3	3	4	3.461538462	5	5	4	5	5	5	5	4	4	4.666666667	4	5	4	5	3	5	3	3	4	4	5	3	3	3.923076923	4	4	3	4	4	3	5	5	4	4	4	5
4	4	5	4	4	5	4	4	4	4	4	4	5	4.230769231	4	4	4	4	4	4	4	4	4	4	4	4	5	4	4	4	4	4	4	4	4	5	5	4.230769231	4	4	4	4	4	4	5	4	4.125	4	4	4
5	5	5	5	4	4	5	5	5	5	4	4	5	4.692307692	5	5	4	4	5	5	5	5	5	4.777777778	5	5	5	5	4	4	4	4	5	5	5	5	5	4.692307692	4	5	4	4	4	5	5	5	4.5	5	5	5
5	4	4	4	4	5	4	4	4	5	5	4	5	4.384615385	5	5	4	5	5	5	5	5	4	4.777777778	5	5	5	5	4	4	4	4	4	4	4	4	5	4.384615385	5	5	4	4	4	5	5	5	4.625	5	5	5
4	3	3	4	3	4	3	4	3	4	3	4	4	3.538461538	4	4	4	4	5	5	5	3	5	4.333333333	3	3	5	5	4	5	4	4	4	4	5	4	4	4.153846154	5	5	3	4	5	4	5	5	4.5	5	5	5
5	5	5	4	5	5	5	5	5	5	5	5	5	4.923076923	5	5	4	3	5	5	5	5	5	4.666666667	4	5	5	5	5	5	5	5	5	4	5	5	5	4.846153846	5	5	5	5	4	5	5	5	4.875	5	5	5
5	5	5	5	5	5	5	4	4	4	3	4	4	4.461538462	5	4	5	3	5	5	4	4	4	4.333333333	5	5	4	4	4	4	4	4	5	4	4	3	5	4.230769231	4	4	4	3	3	3	4	4	3.625	4	4	4
4	4	5	5	5	5	5	5	5	5	5	3	5	4.692307692	5	5	5	5	5	5	5	5	5	5	3	5	5	5	5	5	5	5	5	5	4	5	5	4.769230769	5	5	5	5	5	5	5	5	5	5	5	5
4	4	4	4	4	4	4	4	4	4	4	4	4	4	5	5	5	5	5	5	5	5	5	5	4	4	4	4	5	5	5	4	5	5	4	4	5	4.461538462	3	5	5	4	5	4	5	4	4.375	5	5	5
5	5	5	5	5	5	5	5	5	5	5	5	5	5	5	5	5	5	5	5	5	5	5	5	5	5	5	5	5	5	5	5	5	5	5	4	5	4.923076923	4	5	4	5	5	4	5	5	4.625	5	5	5
5	5	5	4	4	4	4	4	4	4	4	4	5	4.307692308	4	4	4	3	5	5	4	5	5	4.333333333	4	4	4	5	4	5	5	5	5	4	4	4	4	4.384615385	5	4	4	4	4	4	5	5	4.375	4	5	4
5	4	5	4	4	4	5	5	4	5	4	4	5	4.461538462	5	4	5	4	5	5	5	5	5	4.777777778	4	4	4	5	4	4	4	4	4	4	4	4	4	4.076923077	4	5	4	4	4	4	4	4	4.125	4	4	4
5	5	5	5	5	5	5	5	5	5	4	4	5	4.846153846	4	5	3	5	5	5	5	5	5	4.666666667	5	5	5	5	4	5	5	5	5	5	5	5	5	4.923076923	5	5	4	4	4	4	5	5	4.5	5	5	5
5	5	5	5	5	4	4	5	4	5	4	4	5	4.615384615	5	5	5	5	5	5	5	4	3	4.666666667	5	5	5	5	5	5	5	5	5	4	5	5	4	4.846153846	5	5	4	5	4	5	5	5	4.75	5	5	5
5	5	5	5	5	5	5	5	5	5	4	5	5	4.923076923	4	4	4	4	4	4	4	4	5	4.111111111	4	4	4	4	4	4	4	4	4	4	4	4	4	4	5	5	4	4	4	3	4	4	4.125	4	5	4
4	4	4	4	4	4	4	4	4	4	4	4	4	4	5	5	5	5	5	5	5	4	4	4.777777778	4	4	4	4	4	4	4	4	4	4	4	4	4	4	4	4	4	4	4	4	4	4	4	5	4	4
5	4	5	5	5	5	4	5	5	4	4	4	4	4.538461538	5	4	4	4	4	4	4	4	4	4.111111111	4	4	4	4	4	4	4	4	4	4	4	4	4	4	4	4	4	4	4	4	4	4	4	4	4	4
4	4	4	4	4	4	4	4	4	4	4	4	4	4	4	4	3	4	3	3	3	4	4	3.555555556	4	4	4	4	4	4	4	4	4	4	4	4	4	4	4	4	4	4	4	4	4	4	4	4	4	4
5	5	5	5	5	4	5	5	5	5	5	4	5	4.846153846	5	5	5	5	5	5	5	5	5	5	5	5	4	5	5	5	5	5	5	5	5	5	5	4.923076923	5	5	5	5	5	5	5	5	5	5	5	5
5	5	5	5	4	5	5	4	4	5	4	4	5	4.615384615	5	5	3	3	5	5	4	5	5	4.444444444	5	5	5	5	4	5	5	5	4	5	5	5	5	4.846153846	4	5	4	5	4	5	5	5	4.625	5	5	5
5	4	4	4	4	4	4	4	4	5	4	4	4	4.153846154	5	4	5	5	5	4	5	4	5	4.666666667	4	4	4	4	4	4	5	4	4	4	4	5	5	4.230769231	4	5	4	4	4	4	5	4	4.25	5	4	4
5	5	4	5	5	5	4	5	5	5	5	5	5	4.846153846	5	4	4	4	4	5	5	5	5	4.555555556	5	5	4	5	4	4	4	4	5	5	5	4	4	4.461538462	4	5	5	4	4	4	5	4	4.375	5	5	5
4	5	4	4	4	4	4	4	4	4	4	5	5	4.230769231	5	5	4	4	4	4	5	4	4	4.333333333	5	4	4	4	4	4	5	4	4	4	4	4	4	4.153846154	4	4	4	4	4	5	5	4	4.25	4	4	4
3	3	4	3	3	4	3	4	4	4	3	3	4	3.461538462	5	5	4	5	5	5	5	3	4	4.555555556	4	5	4	5	3	5	4	4	4	4	4	4	4	4.153846154	4	4	3	4	4	4	4	4	3.875	4	4	4
4	5	5	3	4	5	5	5	5	5	4	3	5	4.461538462	5	5	5	4	5	5	5	5	5	4.888888889	4	5	5	5	5	5	5	5	5	5	5	5	5	4.923076923	5	5	5	5	5	4	5	5	4.875	5	5	5
5	5	5	5	5	5	5	4	4	5	5	5	5	4.846153846	4	5	5	5	5	5	5	5	5	4.888888889	5	4	4	5	3	4	5	5	4	5	4	4	5	4.384615385	4	4	4	4	4	5	5	5	4.375	5	4	5
4	4	4	3	4	4	4	4	4	4	4	4	4	3.923076923	5	5	5	5	5	5	5	4	5	4.888888889	4	4	4	5	5	5	5	5	5	5	5	5	5	4.769230769	5	5	5	5	5	5	5	5	5	5	5	5
5	5	5	5	5	4	5	5	5	5	5	5	5	4.923076923	5	5	5	5	5	5	5	5	5	5	5	5	5	5	4	5	5	5	4	5	5	5	5	4.846153846	5	5	5	5	5	5	5	5	5	5	5	5
5	5	5	5	5	5	4	5	5	5	5	5	5	4.923076923	5	5	5	4	4	4	5	5	5	4.666666667	4	5	5	5	5	5	5	5	5	5	5	5	5	4.923076923	5	5	4	5	5	4	5	5	4.75	5	4	5
4	4	4	4	4	4	4	4	4	4	3	3	4	3.846153846	5	5	5	5	5	5	5	3	5	4.777777778	5	5	4	5	3	4	3	3	4	4	4	3	3	3.846153846	3	4	3	3	3	3	3	5	3.375	4	4	4
5	5	5	5	5	5	5	5	5	5	5	5	5	5	5	5	5	5	5	5	5	5	5	5	5	5	5	5	5	5	5	5	5	5	5	5	5	5	5	5	5	5	5	5	5	5	5	5	5	5
4	5	5	5	5	4	4	5	5	5	4	4	5	4.615384615	5	5	5	5	5	5	5	4	4	4.777777778	4	4	4	5	5	5	5	5	5	5	5	5	5	4.769230769	5	5	5	5	5	5	5	5	5	5	5	5
3	3	3	4	4	4	3	3	4	4	3	3	3	3.384615385	4	4	4	4	4	4	4	3	4	3.888888889	4	4	4	4	4	4	4	4	4	3	4	4	4	3.923076923	4	4	4	4	4	4	4	3	3.875	4	4	4
5	5	5	5	5	5	5	5	5	5	5	5	5	5	5	5	5	5	5	5	5	5	5	5	5	5	5	5	5	5	5	5	5	5	5	5	5	5	5	5	5	5	5	5	5	5	5	5	5	5
3	3	4	3	3	4	3	4	4	4	3	3	4	3.461538462	5	5	4	5	5	5	5	3	4	4.555555556	4	5	4	5	3	5	4	4	4	4	5	4	4	4.230769231	4	4	3	4	4	4	5	4	4	4	4	5
4	4	4	3	4	4	4	4	4	4	4	4	4	3.923076923	5	5	5	5	5	5	5	3	4	4.666666667	2	3	3	3	2	3	3	3	3	3	3	2	3	2.769230769	3	3	4	4	3	3	3	3	3.25	3	3	3
4	4	4	4	4	4	4	4	4	4	4	3	4	3.923076923	5	5	5	5	5	5	5	4	5	4.888888889	4	4	5	5	4	4	5	5	4	4	4	4	4	4.307692308	4	4	5	4	4	5	4	4	4.25	5	4	4
5	5	5	5	5	5	5	5	5	5	5	5	5	5	5	5	5	5	5	5	5	5	5	5	5	5	5	5	5	5	5	5	5	5	5	5	5	5	5	5	5	5	5	5	5	5	5	5	5	5
5	5	5	5	5	5	5	5	5	5	5	5	5	5	5	5	5	5	5	5	5	5	5	5	5	5	5	5	4	5	5	5	5	5	5	5	5	4.923076923	5	5	5	5	5	5	5	5	5	5	5	5
4	4	4	4	5	4	4	4	4	5	4	4	4	4.153846154	5	5	4	5	5	5	5	4	5	4.777777778	4	4	4	5	4	4	4	5	4	4	4	4	5	4.230769231	4	4	4	4	4	5	5	5	4.375	4	4	5
4	4	4	4	4	4	4	4	4	4	4	4	4	4	4	4	4	4	4	4	4	4	4	4	4	4	4	4	4	4	4	4	4	4	4	4	4	4	4	4	4	4	4	4	4	4	4	4	4	4
5	5	5	5	5	5	5	5	5	5	5	5	5	5	5	5	5	5	5	5	5	5	5	5	5	5	5	5	5	5	5	5	5	5	5	5	5	5	5	5	5	5	5	5	5	5	5	4	5	5
4	4	4	4	4	4	4	4	4	4	4	4	4	4	5	5	5	5	5	5	5	4	5	4.888888889	4	4	4	4	4	4	4	4	4	4	4	4	4	4	4	4	4	4	4	4	4	4	4	4	4	4
[truncated: 8 more columns]
