# Supplementary material for: Exploring Prajnamitra Maitreya Buddhists School Pekanbaru: Do leadership, work environment, and organisational culture influence the teachers’ competence and work performance?
Source: PLoS One. 2023 May 16;18(5):e0282941. doi: 10.1371/journal.pone.0282941 (PMC10187918; doi:10.1371/journal.pone.0282941)
Supplement: S2 File — (ZIP) [file pone.0282941.s002.zip › persentase responden.xlsx]

## Sheet: olah chart
	Usia	Persentase					JK	Persentase					masa kerja	Persentase						Tingkat Pendidikan	Persentase						Unit Kerja	Persentase
	<21 tahun	3.51					Laki-laki	0.245614					1-5 tahun	0.772						SMA/K Sederajat	0.122807						PAUD	0.140351
	21-30 tahun	64.91					Perempuan	0.754386					6-10 tahun	0.175439						D3	0.0175439						SD	0.438596
	31-40 tahun	28.07											>10 tahun	0.0526316						S1	0.8422						SMP-SMK	0.421053
	>40 tahun	3.51																		S2	0.0175439
																				Total							Total
	Total	100					Total	1					Total	1.00007							1.00009							1

## Sheet: coding
Coding	Usia	Jumlah	Persentase
1	20 tahun ke bawah	2	0.0351
2	21-30 tahun	37	0.6491
3	31-40 tahun	16	0.2807
4	41-50 tahun	2	0.0351
	Total	57	1
Coding	JK	Jumlah	Persentase
1	Lk	14	0.245614
2	PR	43	0.754386
	Total	57	0
Coding	masa kerja	Jumlah	Persentase
1	1-5 tahun	44	0.77193
2	6-10 tahun	10	0.175439
3	di atas 10 tahun	3	0.0526316
	Total	57	1
Coding	Tingkat Pendidikan	Jumlah	Persentase
1	SMA/K Sederajat	7	0.122807
2	D3 Sederajat	1	0.0175439
3	S1 Sederajat	48	0.842105
4	S2 Sederajat	1	0.0175439
	Total	57
			1
Coding	Unit Kerja	Jumlah	Persentase
1	PAUD	8	0.140351
2	SD	25	0.438596
3	SMP-SMK	24	0.421053
	Total	57
			1
