# Supplementary material for: Exploring Prajnamitra Maitreya Buddhists School Pekanbaru: Do leadership, work environment, and organisational culture influence the teachers’ competence and work performance?
Source: PLoS One. 2023 May 16;18(5):e0282941. doi: 10.1371/journal.pone.0282941 (PMC10187918; doi:10.1371/journal.pone.0282941)
Supplement: S2 File — (ZIP) [file pone.0282941.s002.zip › tabel olahan anova.xlsx]

## Sheet: Sheet1
Usia	X1.1	X1.2	X1.3	X1.4	X1.5	X1.6	X1.7	X1.8	X1.9	X1.10	X1.11	X1.12	X1.13
<21 tahun	5	5	4.5	4.5	4.5	4.5	4.5	5	5	5	4.5	4.5	5
21-30 tahun	4.43243	4.27027	4.48649	4.35135	4.27027	4.40541	4.35135	4.48649	4.32432	4.48649	4.16216	4.16216	4.59459
31-40 tahun	4.3125	4.375	4.4375	4.3125	4.5	4.375	4.25	4.375	4.4375	4.5625	4.25	4.1875	4.4375
41-50 tahun	4.5	4.5	4.5	4.5	4.5	4.5	4.5	4.5	4.5	4.5	4.5	4.5	4.5
Rata-rata	4.56123	4.53632	4.481	4.41596	4.44257	4.4451	4.40034	4.59037	4.56546	4.63725	4.35304	4.33742	4.63302
F-test	0.672	0.718	0.029	0.074	0.498	0.057	0.184	0.818	1.17	0.597	0.315	0.298	0.781
Sign	0.573	0.546	0.993	0.974	0.685	0.982	0.906	0.49	0.33	0.62	0.814	0.827	0.51
		Usia	<21 tahun	21-30 tahun	31-40 tahun	41-50 tahun	Rata-rata	F-test	Sign
		X1.1	5	4.43243	4.3125	4.5	4.56123	0.672	0.573
		X1.2	5	4.27027	4.375	4.5	4.53632	0.718	0.546
		X1.3	4.5	4.48649	4.4375	4.5	4.481	0.029	0.993
		X1.4	4.5	4.35135	4.3125	4.5	4.41596	0.074	0.974
		X1.5	4.5	4.27027	4.5	4.5	4.44257	0.498	0.685
		X1.6	4.5	4.40541	4.375	4.5	4.4451	0.057	0.982
		X1.7	4.5	4.35135	4.25	4.5	4.40034	0.184	0.906
		X1.8	5	4.48649	4.375	4.5	4.59037	0.818	0.49
		X1.9	5	4.32432	4.4375	4.5	4.56546	1.17	0.33
		X1.10	5	4.48649	4.5625	4.5	4.63725	0.597	0.62
		X1.11	4.5	4.16216	4.25	4.5	4.35304	0.315	0.814
		X1.12	4.5	4.16216	4.1875	4.5	4.33742	0.298	0.827
		X1.13	5	4.59459	4.4375	4.5	4.63302	0.781	0.51
X2.1	5	4.7027	4.8125	5	4.8788	0.685	0.565
X2.2	5	4.59459	4.875	5	4.8674	2.088	0.113
X2.3	5	4.32432	4.75	5	4.76858	3.24	0.029
X2.4	5	4.2973	4.8125	5	4.77745	3.573	0.02
X2.5	5	4.67568	4.8125	5	4.87204	0.714	0.548
X2.6	5	4.7027	4.8125	5	4.8788	0.572	0.636
X2.7	5	4.64865	4.875	5	4.88091	1.262	0.297
X2.8	4	4.45946	4.1875	4.5	4.28674	0.768	0.517
X2.9	4	4.56757	4.6875	5	4.56377	1.284	0.289
AVG X2	4.77778	4.55255	4.73611	4.94444	4.75272
X3.1	4.5	4.2973	4.3125	4.5	4.40245	0.118	0.949
X3.2	4.5	4.48649	4.4375	4.5	4.481	0.029	0.993
X3.3	4.5	4.40541	4.375	4.5	4.4451	0.05	0.985
X3.4	4.5	4.56757	4.75	4.5	4.57939	0.442	0.724
X3.5	4.5	4.18919	4.0625	4.5	4.31292	0.436	0.728
X3.6	4.5	4.45946	4.5	4.5	4.48986	0.021	0.996
X3.7	4.5	4.45946	4.5	4.5	4.48986	0.019	0.996
X3.8	4.5	4.32432	4.5625	4.5	4.47171	0.566	0.64
X3.9	4.5	4.43243	4.375	4.5	4.45186	0.063	0.979
X3.10	4.5	4.32432	4.4375	4.5	4.44046	0.202	0.895
X3.11	4.5	4.40541	4.5	4.5	4.47635	0.115	0.951
X3.12	4.5	4.32432	4.3125	4.5	4.40921	0.081	0.97
X3.13	4	4.40541	4.5	4.5	4.35135	0.359	0.783
AVG X3	4.46154	4.39085	4.43269	4.5	4.44627
Y1.1	4	4.32432	4.375	4.5	4.29983	0.268	0.848
Y1.2	4.5	4.48649	4.4375	4.5	4.481	0.029	0.993
Y1.3	4.5	4.21622	4.375	4.5	4.3978	0.411	0.746
Y1.4	4.5	4.24324	4.4375	4.5	4.42019	0.637	0.595
Y1.5	4.5	4.18919	4.375	4.5	4.39105	0.601	0.617
Y1.6	4.5	4.21622	4.5	4.5	4.42905	0.794	0.503
Y1.7	4.5	4.64865	4.5625	4.5	4.55279	0.141	0.935
Y1.8	4.5	4.45946	4.5625	4.5	4.50549	0.104	0.957
AVG Y1	4.4375	4.34797	4.45312	4.5	4.43465
Y2.1	4.5	4.51351	4.5625	4	4.394	0.636	0.595
Y2.2	4.5	4.54054	4.375	4.5	4.47889	0.34	0.797
Y2.3	5	4.48649	4.625	4.5	4.65287	0.654	0.584
Y2.4	5	4.51351	4.5625	4.5	4.644	0.594	0.622
Y2.5	5	4.32432	4.4375	4.5	4.56546	1.028	0.388
Y2.6	5	4.43243	4.625	4.5	4.63936	0.932	0.432
Y2.7	5	4.48649	4.375	4.5	4.59037	0.818	0.49
Y2.8	4.5	4.48649	4.6875	4.5	4.5435	0.518	0.672
Y2.9	5	4.48649	4.625	4.5	4.65287	0.738	0.534
Y2.10	5	4.54054	4.6875	4.5	4.68201	0.692	0.561
AVG Y2	4.85	4.48108	4.55625	4.45	4.58433

## Sheet: Sheet3
Masa Kerja	1-5 tahun	6-10 tahun	>10 tahun	Rata-rata	F-test	Sign
X1.1	4.45455	4.4	4	4.28485	0.678	0.512
X1.2	4.34091	4.4	4	4.24697	0.363	0.697
X1.3	4.5	4.5	4	4.33333	1.096	0.341
X1.4	4.34091	4.5	4	4.2803	0.61	0.547
X1.5	4.31818	4.5	4.33333	4.38384	0.295	0.745
X1.6	4.43182	4.4	4	4.27727	0.931	0.4
X1.7	4.36364	4.3	4	4.22121	0.466	0.63
X1.8	4.52273	4.4	4	4.30758	1.463	0.241
X1.9	4.40909	4.4	4	4.2697	0.848	0.434
X1.10	4.5	4.7	4.33333	4.51111	0.76	0.473
X1.11	4.22727	4.2	4	4.14242	0.156	0.856
X1.12	4.22727	4.2	3.66667	4.03131	0.994	0.377
X1.13	4.59091	4.6	4	4.39697	1.793	0.176
AVG X1	4.4021	4.42308	4.02564	4.28361
X2.1	4.72727	4.8	5	4.84242	0.612	0.546
X2.2	4.65909	4.8	5	4.8197	1.042	0.36
X2.3	4.43182	4.7	4.66667	4.59949	0.943	0.396
X2.4	4.40909	4.7	5	4.70303	1.792	0.176
X2.5	4.68182	4.9	5	4.86061	1.317	0.276
X2.6	4.72727	4.8	5	4.84242	0.513	0.602
X2.7	4.68182	4.9	5	4.86061	1.317	0.276
X2.8	4.40909	4.3	4	4.23636	0.532	0.59
X2.9	4.54545	4.7	5	4.74848	1.127	0.331
AVG X2	4.58586	4.73333	4.85185	4.72368
X3.1	4.29545	4.5	4	4.26515	0.819	0.446
X3.2	4.47727	4.6	4	4.35909	1.295	0.282
X3.3	4.40909	4.4	4.33333	4.38081	0.025	0.976
X3.4	4.56818	4.8	4.66667	4.67828	0.707	0.498
X3.5	4.20455	4.1	4	4.10152	0.193	0.825
X3.6	4.47727	4.6	4	4.35909	1.295	0.282
X3.7	4.45455	4.6	4.33333	4.46263	0.317	0.729
X3.8	4.38636	4.4	4.66667	4.48434	0.277	0.759
X3.9	4.43182	4.5	4	4.31061	0.936	0.399
X3.10	4.36364	4.5	4	4.28788	0.84	0.437
X3.11	4.43182	4.6	4	4.34394	1.318	0.276
X3.12	4.34091	4.4	4	4.24697	0.391	0.679
X3.13	4.40909	4.5	4.33333	4.41414	0.104	0.901
AVG X3	4.40385	4.5	4.17949	4.36111
Y1.1	4.36364	4.3	4	4.22121	0.512	0.602
Y1.2	4.5	4.5	4	4.33333	1.096	0.341
Y1.3	4.29545	4.2	4.33333	4.27626	0.105	0.901
Y1.4	4.34091	4.3	4	4.21364	0.556	0.577
Y1.5	4.25	4.4	4	4.21667	0.583	0.562
Y1.6	4.27273	4.4	4.66667	4.44646	0.592	0.557
Y1.7	4.61364	4.7	4.33333	4.54899	0.487	0.617
Y1.8	4.45455	4.7	4.33333	4.49596	0.782	0.463
AVG Y1	4.38636	4.4375	4.20833	4.34407
Y2.1	4.5	4.6	4.33333	4.47778	0.301	0.742
Y2.2	4.52273	4.5	4	4.34091	1.34	0.27
Y2.3	4.52273	4.7	4.33333	4.51869	0.603	0.551
Y2.4	4.59091	4.5	4	4.36364	2.064	0.137
Y2.5	4.40909	4.4	4	4.2697	0.749	0.478
Y2.6	4.47727	4.7	4.33333	4.50354	0.763	0.471
Y2.7	4.5	4.5	4	4.33333	1.238	0.298
Y2.8	4.52273	4.7	4.33333	4.51869	0.68	0.511
Y2.9	4.54545	4.6	4.33333	4.49293	0.278	0.758
Y2.10	4.59091	4.7	4.33333	4.54141	0.554	0.578
AVG Y2	4.51818	4.59	4.2	4.43606

## Sheet: Sheet2
jk
Jenis Kelamin	Laki-laki	Perempuan	Rata-rata	F-test	Sign
X1.1	4.57143	4.37209	4.47176	0.983	0.326
X1.2	4.35714	4.32558	4.34136	0.02	0.888
X1.3	4.42857	4.48837	4.45847	0.114	0.737
X1.4	4.57143	4.27907	4.42525	1.904	0.173
X1.5	4.28571	4.37209	4.3289	0.174	0.678
X1.6	4.35714	4.4186	4.38787	0.14	0.71
X1.7	4.42857	4.30233	4.36545	0.411	0.524
X1.8	4.5	4.46512	4.48256	0.044	0.835
X1.9	4.35714	4.39535	4.37625	0.055	0.816
X1.10	4.42857	4.55814	4.49336	0.608	0.439
X1.11	4.14286	4.23256	4.18771	0.184	0.67
X1.12	4.28571	4.16279	4.22425	0.355	0.554
X1.13	4.64286	4.53488	4.58887	0.426	0.517
AVG X1	4.41209	4.37746	4.39477
X2.1	4.57143	4.81395	4.69269	3.437	0.069
X2.2	4.5	4.76744	4.63372	3.718	0.059
X2.3	4.28571	4.55814	4.42193	2.215	0.142
X2.4	4.28571	4.55814	4.42193	1.837	0.181
X2.5	4.64286	4.76744	4.70515	0.7	0.407
X2.6	4.71429	4.76744	4.74086	0.131	0.719
X2.7	4.64286	4.76744	4.70515	0.7	0.407
X2.8	4.35714	4.37209	4.36462	0.005	0.945
X2.9	4.57143	4.60465	4.58804	0.036	0.85
AVG X2	4.50794	4.66408	4.58601
X3.1	4.42857	4.27907	4.35382	0.588	0.446
X3.2	4.42857	4.48837	4.45847	0.114	0.737
X3.3	4.28571	4.44186	4.36379	0.811	0.372
X3.4	4.42857	4.67442	4.5515	2.081	0.155
X3.5	4.14286	4.18605	4.16445	0.041	0.84
X3.6	4.35714	4.51163	4.43439	0.772	0.383
X3.7	4.35714	4.51163	4.43439	0.695	0.408
X3.8	4.28571	4.44186	4.36379	0.66	0.42
X3.9	4.35714	4.44186	4.3995	0.234	0.631
X3.10	4.35714	4.37209	4.36462	0.007	0.935
X3.11	4.42857	4.44186	4.43522	0.006	0.94
X3.12	4.21429	4.37209	4.29319	0.548	0.462
X3.13	4.28571	4.46512	4.37542	0.794	0.377
AVG X3	4.33516	4.43292	4.38404
Y1.1	4.28571	4.34884	4.31728	0.112	0.739
Y1.2	4.42857	4.48837	4.45847	0.114	0.737
Y1.3	4.28571	4.27907	4.28239	0.001	0.973
Y1.4	4.07143	4.39535	4.23339	4.008	0.05
Y1.5	4	4.34884	4.17442	3.978	0.051
Y1.6	4	4.4186	4.2093	4.531	0.038
Y1.7	4.5	4.65116	4.57558	0.769	0.384
Y1.8	4.35714	4.53488	4.44601	0.922	0.341
AVG Y1	4.24107	4.43314	4.33711
Y2.1	4.42857	4.53488	4.48173	0.407	0.526
Y2.2	4.57143	4.46512	4.51827	0.407	0.526
Y2.3	4.5	4.55814	4.52907	0.108	0.743
Y2.4	4.5	4.55814	4.52907	0.139	0.711
Y2.5	4.28571	4.4186	4.35216	0.592	0.445
Y2.6	4.28571	4.5814	4.43355	2.932	0.092
Y2.7	4.5	4.46512	4.48256	0.044	0.835
Y2.8	4.35714	4.60465	4.4809	2.297	0.135
Y2.9	4.42857	4.5814	4.50498	0.854	0.36
Y2.10	4.5	4.62791	4.56395	0.611	0.438
AVG Y2	4.43571	4.53953	4.48762

## Sheet: Sheet4
Tingkat Pendidikan	SMA/K Sederajat	D3 Sederajat	S1 Sederajat	S2 Sederajat	Rata-rata	F-test	Sign
X1.1	4.85714	5	4.33333	5	4.79762	1.946	0.133
X1.2	4.71429	5	4.25	5	4.74107	1.496	0.226
X1.3	4.71429	5	4.41667	5	4.78274	1.153	0.337
X1.4	4.57143	5	4.29167	5	4.71577	0.932	0.432
X1.5	4.57143	5	4.29167	5	4.71577	1.01	0.395
X1.6	4.57143	5	4.375	4	4.48661	0.891	0.452
X1.7	4.71429	5	4.27083	4	4.49628	1.486	0.229
X1.8	4.85714	5	4.39583	5	4.81324	2.31	0.087
X1.9	4.71429	5	4.33333	4	4.5119	1.772	0.164
X1.10	4.71429	5	4.47917	5	4.79836	0.92	0.437
X1.11	4.57143	5	4.14583	4	4.42932	1.327	0.275
X1.12	4.57143	5	4.125	4	4.42411	1.472	0.233
X1.13	4.85714	5	4.5	5	4.83929	1.401	0.253
AVG X1	4.69231	5	4.32372	4.61538	4.65785
X2.1	4.71429	5	4.75	5	4.86607	0.225	0.879
X2.2	4.85714	5	4.66667	5	4.88095	0.622	0.604
X2.3	4.42857	5	4.47917	5	4.72693	0.495	0.687
X2.4	4.71429	5	4.4375	5	4.78795	0.764	0.52
X2.5	4.85714	5	4.70833	5	4.89137	0.386	0.764
X2.6	4.85714	5	4.72917	5	4.89658	0.322	0.809
X2.7	4.85714	5	4.70833	5	4.89137	0.386	0.764
X2.8	4.57143	5	4.33333	4	4.47619	0.591	0.624
X2.9	4.57143	5	4.625	3	4.29911	3.253	0.029
AVG X2	4.71429	5	4.60417	4.66667	4.74628
X3.1	4.57143	5	4.25	5	4.70536	1.366	0.263
X3.2	4.71429	5	4.41667	5	4.78274	1.153	0.337
X3.3	4.71429	5	4.33333	5	4.7619	1.783	0.162
X3.4	4.71429	5	4.58333	5	4.8244	0.427	0.734
X3.5	4.42857	5	4.10417	5	4.63318	1.499	0.226
X3.6	4.71429	5	4.41667	5	4.78274	1.153	0.337
X3.7	4.71429	5	4.41667	5	4.78274	1.032	0.386
X3.8	4.71429	5	4.33333	5	4.7619	1.428	0.245
X3.9	4.71429	5	4.35417	5	4.76711	1.601	0.2
X3.10	4.71429	5	4.3125	4	4.5067	1.516	0.221
X3.11	4.71429	5	4.375	5	4.77232	1.437	0.242
X3.12	4.71429	5	4.25	5	4.74107	1.619	0.196
X3.13	4.57143	5	4.39583	4	4.49182	0.534	0.661
AVG X3	4.67033	5	4.34936	4.84615	4.71646
Y1.1	4.42857	5	4.29167	5	4.68006	0.932	0.432
Y1.2	4.57143	5	4.4375	5	4.75223	0.689	0.563
Y1.3	4.57143	5	4.22917	4	4.45015	1.151	0.337
Y1.4	4.28571	5	4.29167	5	4.64435	1.117	0.35
Y1.5	4.28571	5	4.25	4	4.38393	0.598	0.619
Y1.6	4.42857	5	4.27083	5	4.67485	0.855	0.47
Y1.7	4.71429	5	4.58333	5	4.8244	0.427	0.734
Y1.8	4.71429	5	4.4375	5	4.78795	0.922	0.436
AVG Y1	4.5	5	4.34896	4.75	4.64974
Y2.1	4.57143	5	4.47917	5	4.76265	0.622	0.604
Y2.2	4.71429	5	4.4375	5	4.78795	1.164	0.332
Y2.3	4.85714	5	4.47917	5	4.83408	1.368	0.262
Y2.4	4.71429	5	4.5	5	4.80357	0.936	0.43
Y2.5	4.71429	5	4.3125	5	4.7567	1.984	0.128
Y2.6	4.71429	5	4.45833	5	4.79315	0.917	0.439
Y2.7	4.71429	5	4.41667	5	4.78274	1.305	0.282
Y2.8	4.57143	5	4.52083	5	4.77307	0.503	0.682
Y2.9	4.71429	5	4.5	5	4.80357	0.815	0.491
Y2.10	4.85714	5	4.54167	5	4.8497	1.131	0.345
AVG Y2	4.71429	5	4.46458	5	4.79472

## Sheet: Sheet5
Unit Kerja	PAUD	SD	SMP-SMK	Rata-rata	F-test	Sign
X1.1	4.75	4.24	4.5	4.49667	2.246	0.116
X1.2	4.75	4.16	4.375	4.42833	2.224	0.118
X1.3	4.75	4.36	4.5	4.53667	1.487	0.235
X1.4	4.5	4.2	4.45833	4.38611	1.065	0.352
X1.5	4.625	4.2	4.41667	4.41389	1.451	0.243
X1.6	4.625	4.32	4.41667	4.45389	1.018	0.368
X1.7	4.75	4.16	4.375	4.42833	2.876	0.065
X1.8	4.75	4.28	4.58333	4.53778	3.451	0.039
X1.9	4.625	4.24	4.45833	4.44111	2.092	0.133
X1.10	4.625	4.52	4.5	4.54833	0.16	0.853
X1.11	4.75	4	4.25	4.33333	4.263	0.019
X1.12	4.875	3.96	4.20833	4.34778	6.935	0.002
X1.13	4.875	4.4	4.625	4.63333	2.858	0.066
AVG X1	4.71154	4.23385	4.4359	4.46043
X2.1	5	4.72	4.70833	4.80944	1.521	0.228
X2.2	5	4.72	4.58333	4.76778	2.623	0.082
X2.3	4.75	4.4	4.5	4.55	1.032	0.363
X2.4	4.75	4.52	4.375	4.54833	1.018	0.368
X2.5	4.875	4.76	4.66667	4.76722	0.601	0.552
X2.6	4.875	4.76	4.70833	4.78111	0.366	0.695
X2.7	5	4.76	4.625	4.795	1.923	0.156
X2.8	4.625	4.24	4.41667	4.42722	1.023	0.367
X2.9	4.75	4.64	4.5	4.63	0.718	0.492
AVG X2	4.84722	4.61333	4.56481	4.67512
X3.1	4.5	4.32	4.25	4.35667	0.462	0.632
X3.2	4.625	4.48	4.41667	4.50722	0.394	0.676
X3.3	4.625	4.4	4.33333	4.45278	0.802	0.454
X3.4	4.625	4.72	4.5	4.615	0.948	0.394
X3.5	4.375	4	4.29167	4.22222	1.535	0.225
X3.6	4.625	4.44	4.45833	4.50778	0.326	0.723
X3.7	4.75	4.36	4.5	4.53667	1.333	0.272
X3.8	4.625	4.32	4.41667	4.45389	0.729	0.487
X3.9	4.625	4.32	4.45833	4.46778	0.971	0.385
X3.10	4.625	4.32	4.33333	4.42611	0.89	0.417
X3.11	4.625	4.44	4.375	4.48	0.573	0.567
X3.12	4.5	4.36	4.25	4.37	0.418	0.66
X3.13	4.625	4.4	4.375	4.46667	0.454	0.638
AVG X3	4.59615	4.37538	4.38141	4.45098
Y1.1	4.5	4.2	4.41667	4.37222	1.134	0.329
Y1.2	4.5	4.4	4.54167	4.48056	0.379	0.686
Y1.3	4.75	4.04	4.375	4.38833	5.112	0.009
Y1.4	4.625	4.2	4.33333	4.38611	1.966	0.15
Y1.5	4.5	4.16	4.29167	4.31722	1.082	0.346
Y1.6	4.75	4.28	4.20833	4.41278	2.181	0.123
Y1.7	4.75	4.6	4.58333	4.64444	0.273	0.762
Y1.8	4.625	4.48	4.45833	4.52111	0.232	0.794
AVG Y1	4.625	4.295	4.40104	4.44035
Y2.1	4.375	4.52	4.54167	4.47889	0.289	0.75
Y2.2	4.625	4.32	4.625	4.52333	2.36	0.104
Y2.3	4.625	4.52	4.54167	4.56222	0.1	0.905
Y2.4	4.625	4.48	4.58333	4.56278	0.372	0.691
Y2.5	4.625	4.24	4.45833	4.44111	1.837	0.169
Y2.6	4.625	4.48	4.5	4.535	0.195	0.824
Y2.7	4.5	4.4	4.54167	4.48056	0.427	0.655
Y2.8	4.625	4.6	4.45833	4.56111	0.524	0.595
Y2.9	4.625	4.56	4.5	4.56167	0.177	0.838
Y2.10	4.75	4.64	4.5	4.63	0.813	0.449
AVG Y2	4.6	4.476	4.525	4.53367
