# Supplementary material for: Exploring Prajnamitra Maitreya Buddhists School Pekanbaru: Do leadership, work environment, and organisational culture influence the teachers’ competence and work performance?
Source: PLoS One. 2023 May 16;18(5):e0282941. doi: 10.1371/journal.pone.0282941 (PMC10187918; doi:10.1371/journal.pone.0282941)
Supplement: S2 File — (ZIP) [file pone.0282941.s002.zip › Angket Penelitian Herni Lestari master.csv]

	Timestamp	1. Nama Lengkap Responden (lengkap dengan gelar) contoh: James Bond Wijaya, S.Pd.	2. Usia (dalam tahun) contoh: 35	3. Jenis Kelamin	4. Pendidikan Terakhir	5. Unit Kerja di Sekolah Metta Maitreya	6. Mulai mengajar sebagai guru sejak tahun (diisi dengan tahun) contoh: 2010	7. Mulai mengajar di Sekolah Metta Maitreya sejak tahun (diisi dengan tahun) contoh: 2012	8. Mata pelajaran yang diampu (boleh diisi lebih dari satu)	9. Kelas yang diajar	Pimpinan memiliki strategi yang jelas dan realistis	Strategi disampaikan dengan baik, jelas dan dapat diterima bawahan	Tujuan yang ditetapkan pimpinan dapat membawa perubahan yang lebih baik	Pimpinan memberikan perhatian secara personal dan sangat memotivasi kerja bawahan	Pimpinan peduli terhadap setiap masalah yang terjadi pada bawahan	Pimpinan memperhatikan lingkungan kerja dan kenyamanan bawahan di dalam bekerja	Pimpinan memotivasi bawahan untuk membekali diri dengan pengetahuan dan keahlian dalam usaha meningkatkan kompetensi	Pimpinan memotivasi bawahan untuk memiliki tekad menyelesaikan tugas hingga tuntas	Pimpinan mengajak bawahan untuk berorientasi pada kualitas	Pimpinan mengajak bawahan untuk bekerja dalam tim dan harmonis	Pimpinan dapat menyelesaikan setiap konflik dengan baik	Pimpinan menghargai setiap perbedaan pendapat untuk tujuan ke arah yang lebih baik	Pimpinan mengajak seluruh bawahan untuk menghormati perbedaan dan keyakinan	Penerangan di ruang kerja yang baik akan mendukung pekerjaan	Sirkulasi udara di ruang kerja yang baik akan mendukung pekerjaan	Guru dapat bekerja nyaman jika tempat kerja tidak terganggu suara ribut	Penataan warna dan dekorasi di tempat kerja berpengaruh terhadap perasaan dan mood.	Ruangan tidak pengap dan tidak berbau dapat mendukung pekerjaan	Keamanan di tempat kerja memberikan rasa aman dalam bekerja.	Hubungan harmonis antara atasan dan rekan kerja dapat mendukung pekerjaan	Guru mendapatkan peluang untuk maju dan meningkatkan prestasi di tempat kerja	Guru merasa aman bekerja tanpa khawatir kehilangan barang	Guru mendapatkan kepuasan atas pekerjaan yang dilakukan	Guru berusaha mengembangkan diri dan kemampuannya	Guru menaati segala peraturan yang ada	Guru berusaha memberikan pelayanan terbaik pada peserta didik dan orang tua	Guru berinisiatif dalam bekerja dan tidak selalu bergantung pada petunjuk pimpinan	Guru menetapkan rencana kerja dan berusaha untuk menyelesaikan dengan baik	Rekan kerja saling menghargai, menghormati, dan melayani	Guru membantu rekan kerja yang kurang cakap dalam bekerja	Guru mengutamakan kualitas dalam menyelesaikan pekerjaan	Guru berinovasi menemukan hal baru untuk perkembangan sekolah kedepannya	Guru bekerja secara efektif dan efisien	Guru selalu berdiskusi untuk menghasilkan sinergi bersama	Masalah dalam tim selalu diselesaikan dengan baik	Guru memiliki pengetahuan yang cukup di dalam menyelesaikan pekerjaan	Guru selalu berusaha meningkatkan pengetahuan didalam menjalankan profesi	Keahlian teknis yang dimiliki guru sesuai bidang yang diajarkan	Guru mampu mengidentifikasi masalah yang timbul dalam pekerjaan
1	Anonymous	Anonymous	25	Perempuan	S1 Sederajat	SMP dan SMK	2017	2018	Bahasa Indonesia	8;10;12	5	5	5	4	5	5	5	5	5	5	5	5	5	5	5	4	3	5	5	5	5	5	4	5	5	5	5	5	5	5	5	4	5	5	5	5	5	5	5
2	Anonymous	Anonymous	28	Perempuan	S2 Sederajat	SMP dan SMK	2015	2015	IPS dan Etika Profesi	7;8;9;10	5	5	5	5	5	4	4	5	4	5	4	4	5	5	5	5	5	5	5	5	4	3	5	5	5	5	5	5	5	5	5	4	5	5	4	5	5	4	5
3	Anonymous	Anonymous	32	Perempuan	S1 Sederajat	SMP dan SMK	2012	2018	Produktif Akuntansi	10;11;12	5	5	5	5	5	4	5	5	5	5	5	5	5	5	5	5	5	5	5	5	5	5	5	5	5	5	4	5	5	5	4	5	5	5	5	5	5	5	5
4	Anonymous	Anonymous	23	Perempuan	S1 Sederajat	SD	2014	2014	Tematik	2	4	4	4	5	5	4	4	4	4	5	4	4	5	5	5	4	3	5	5	5	5	5	4	5	5	5	4	5	5	4	5	4	5	4	4	4	4	4	4
5	Anonymous	Anonymous	23	Laki-laki	S1 Sederajat	SMP dan SMK	2015	2015	Komputer	11;12	4	3	4	5	3	3	4	4	4	3	4	4	5	5	5	5	5	5	5	5	5	5	4	4	3	3	3	3	4	3	3	3	3	3	3	4	3	5	4
6	Anonymous	Anonymous	24	Perempuan	S1 Sederajat	SMP dan SMK	2019	2019	Pendidikan Pancasila dan kewarganegaraan	8;9;10;11;12	4	4	4	4	4	4	4	4	4	4	4	4	4	4	4	4	4	4	4	4	4	4	4	4	4	4	4	4	4	4	4	4	4	4	4	4	4	4	4
7	Anonymous	Anonymous	24	Perempuan	SMA/K Sederajat	PAUD	2010	2017	Pendidikan PAUD, pendidikan Moral Etika	TK B	5	5	5	5	5	5	5	5	5	5	5	5	5	5	5	4	4	5	5	5	5	5	4	5	5	5	4	5	5	5	5	5	5	5	5	5	5	5	5
8	Anonymous	Anonymous	31	Perempuan	S1 Sederajat	SD	2013	2013	Guru kelas(Tema)	6	5	5	5	5	5	5	5	4	4	5	5	5	5	4	5	5	5	5	5	5	5	5	5	4	4	5	3	4	5	5	4	5	4	4	5	4	4	4	4
9	Anonymous	Anonymous	26	Perempuan	S1 Sederajat	SMP dan SMK	2018	2018	Produktif TKJ dan TIK kelas 8	8;10;11;12	4	4	4	4	4	4	4	4	4	4	4	4	4	5	5	5	5	5	5	5	5	5	4	4	4	4	5	5	5	4	5	5	4	4	5	3	5	5	4
10	Anonymous	Anonymous	36	Perempuan	S1 Sederajat	SD	2008	`	Guru kelas (PPKn, Bahasa Indonesia, MTK, IPA, IPS, SBdP)	6	4	4	4	4	4	4	4	4	4	4	4	3	4	5	5	5	5	5	5	5	4	5	4	4	5	5	4	4	5	5	4	4	4	4	4	4	4	5	4
11	Anonymous	Anonymous	26	Perempuan	S1 Sederajat	SMP dan SMK	2017	2017	B.Tionghoa dan MoraL Etika	8;10;12	5	5	5	5	5	5	5	5	5	5	5	5	5	5	5	5	5	5	5	5	5	5	5	5	5	5	5	5	5	5	5	5	5	4	5	4	5	4	5
12	Anonymous	Anonymous	19	Laki-laki	SMA/K Sederajat	SMP dan SMK	2019	2019	Bahasa Tionghoa	7;9;11	5	5	4	4	4	4	4	5	5	5	4	4	5	5	5	5	5	5	5	5	3	3	4	4	4	4	4	4	4	4	4	4	4	4	3	3	4	4	4
13	Anonymous	Anonymous	29	Perempuan	S1 Sederajat	SD	2013	2014	Guru kelas	6	5	4	4	4	4	4	4	4	4	5	4	4	4	5	4	5	5	5	4	5	4	5	4	4	4	4	4	4	5	4	4	4	4	5	5	4	5	4	4
14	Anonymous	Anonymous	24	Laki-laki	SMA/K Sederajat	PAUD	2019	2019	Bahasa Tionghoa	KB;TK A;TK B	5	4	5	4	4	4	5	5	4	4	5	5	5	5	5	5	5	5	5	5	5	5	5	5	5	5	5	5	5	5	5	5	5	5	5	4	4	5	4
15	Anonymous	Anonymous	24	Perempuan	D3 Sederajat	PAUD	2013	2018	Guru Tematik	TK B	5	5	5	5	5	5	5	5	5	5	5	5	5	5	5	5	5	5	5	5	5	5	5	5	5	5	5	5	5	5	5	5	5	5	5	5	5	5	5
16	Anonymous	Anonymous	27	Perempuan	S1 Sederajat	SMP dan SMK	2015	2016	Pendidikan agama Buddha	8;9;10;11;12	5	5	5	4	4	4	4	4	4	4	4	4	5	4	4	4	3	5	5	4	5	5	4	4	4	5	4	5	5	5	5	4	4	4	4	5	4	4	4
17	Anonymous	Anonymous	30	Perempuan	S1 Sederajat	SMP dan SMK	2014	2018	Bahasa Inggris	9;10;11;12	4	5	5	3	4	5	5	5	5	5	4	3	5	5	5	5	4	5	5	5	5	5	4	5	5	5	5	5	5	5	5	5	5	5	5	5	5	5	5
18	Anonymous	Anonymous	28	Laki-laki	S1 Sederajat	SMP dan SMK	2016	2018	Penjas	7;11;12	5	5	5	5	5	5	5	5	5	5	4	5	5	4	4	4	4	4	4	4	4	5	4	4	4	4	4	4	4	4	4	4	4	4	4	5	5	4	4
19	Anonymous	Anonymous	23	Laki-laki	S1 Sederajat	SMP dan SMK	2019	2019	Komputer, Bahasa Inggris	7;10;11	3	3	4	4	4	4	4	4	4	4	4	4	4	4	4	4	4	4	4	5	4	4	4	4	4	4	4	4	4	4	4	4	4	4	4	4	4	4	4
20	Anonymous	Anonymous	28	Perempuan	S1 Sederajat	SD	2012	2016	Guru kelas, BMR	3	4	4	4	4	4	4	4	4	4	4	4	4	4	5	5	5	5	5	5	5	4	4	4	4	4	4	4	4	4	4	4	4	4	4	4	4	4	4	4
21	Anonymous	Anonymous	28	Perempuan	S1 Sederajat	SMP dan SMK	2014	2018	Seni Budaya, Budaya Melayu Riau, dan Prakarya	7;8;9	5	4	5	5	5	5	4	5	5	4	4	4	4	5	4	4	4	4	4	4	4	4	4	4	4	4	4	4	4	4	4	4	4	4	4	4	4	4	4
22	Anonymous	Anonymous	23	Perempuan	S1 Sederajat	SMP dan SMK	2018	2018	PKn, Sejarah Indonesia, Kewirausahaan	7;10;11;12	4	4	4	5	5	5	5	5	4	4	5	5	4	5	5	5	5	5	5	4	4	5	4	4	4	4	4	4	5	5	4	4	4	4	4	4	4	4	4
23	Anonymous	Anonymous	28	Perempuan	S1 Sederajat	SMP dan SMK	2018	2019	TIK, SIMDIG dan JARDAS	7;9;10	4	4	4	4	4	4	4	4	4	4	4	4	4	4	4	3	4	3	3	3	4	4	4	4	4	4	4	4	4	4	4	4	4	4	4	4	4	4	4
24	Anonymous	Anonymous	29	Laki-laki	S1 Sederajat	SMP dan SMK	2015	2016	PJOK	8;9;10	5	5	4	5	5	5	4	5	5	5	5	5	5	5	4	4	4	4	5	5	5	5	5	5	4	5	4	4	4	4	5	5	5	4	4	4	5	5	4
25	Anonymous	Anonymous	24	Perempuan	S1 Sederajat	SMP dan SMK	2018	2018	matematika, budaya melayu riau (BMR)	9;10;11;12	4	3	4	3	3	4	4	4	4	4	3	4	4	4	4	4	4	4	4	4	4	4	4	4	4	4	4	4	4	4	4	4	4	4	4	4	4	4	4
26	Anonymous	Anonymous	29	Perempuan	S1 Sederajat	PAUD	2015	2019	English and Science	KB;TK A;TK B	4	5	4	4	4	4	4	4	4	4	4	5	5	5	5	4	4	4	4	5	4	4	5	4	4	4	4	4	5	4	4	4	4	4	4	4	4	4	4
27	Anonymous	Anonymous	27	Perempuan	S1 Sederajat	SD	2016	2016	Matematika	5	5	4	5	4	4	4	5	5	4	5	4	4	5	5	4	5	4	5	5	5	5	5	4	4	4	5	4	4	4	4	4	4	4	4	4	4	5	4	4
28	Anonymous	Anonymous	22	Laki-laki	SMA/K Sederajat	SD	2017	2017	pendidikan agama buddha, bahasa tionghoa dan moral etika	4;6	4	4	4	4	4	4	4	4	4	4	4	4	4	4	4	4	4	4	4	4	4	4	4	4	4	4	4	4	4	4	4	4	4	4	4	4	4	4	4
29	Anonymous	Anonymous	20	Perempuan	SMA/K Sederajat	PAUD	2019	2019	Moral etika	KB;TK A;TK B	5	5	5	5	5	5	5	5	5	5	5	5	5	5	5	5	5	5	5	5	5	5	5	5	5	5	5	5	5	5	5	5	5	5	5	5	5	5	5
30	Anonymous	Anonymous	32	Perempuan	S1 Sederajat	SD	2011	2018	Tema dan Bahasa Inggris	KB	5	5	5	5	5	5	4	5	5	5	5	5	5	5	5	5	4	4	4	5	5	5	4	5	5	5	5	5	5	5	5	5	5	5	5	5	5	4	5
31	Anonymous	Anonymous	34	Perempuan	S1 Sederajat	SD	2014	2014	Guru kelas	1	5	5	5	5	5	5	5	5	5	5	5	5	5	5	5	5	5	5	5	5	5	5	5	5	5	5	5	5	5	5	5	5	5	5	5	5	5	5	5
32	Anonymous	Anonymous	31	Perempuan	S1 Sederajat	SD	2011	2016	Matematika, Tematik	5	4	4	4	3	4	4	4	4	4	4	4	4	4	5	5	5	5	5	5	5	4	5	4	4	4	5	5	5	5	5	5	5	5	5	5	5	5	5	5
33	Anonymous	Anonymous	35	Perempuan	S1 Sederajat	SD	2010	2010	Guru kelas dan B.Inggris	1	5	5	5	5	5	5	5	5	5	5	5	5	5	5	5	5	5	5	5	5	5	5	5	5	5	5	5	5	5	5	5	5	5	5	5	5	5	5	5
34	Anonymous	Anonymous	38	Laki-laki	S1 Sederajat	SD	2006	2010	PJOK	2;3;4;5;6	4	4	4	4	4	4	4	4	4	4	4	4	4	4	4	4	4	4	4	4	4	4	4	4	4	4	4	4	4	4	4	4	4	4	4	4	4	4	4
35	Anonymous	Anonymous	35	Perempuan	S1 Sederajat	SD	2010	2010	Tematik	4	3	3	4	3	3	4	3	4	4	4	3	3	4	5	5	4	5	5	5	5	3	4	4	5	4	5	3	5	4	4	4	4	5	4	4	4	4	3	4
36	Anonymous	Anonymous	24	Perempuan	S1 Sederajat	SD	2019	2019	tematik, Matematika dan Budaya Melayu Riau	4	3	3	4	3	3	4	3	4	4	4	3	3	4	5	5	4	5	5	5	5	4	4	4	5	4	5	3	5	3	3	4	4	5	3	3	4	4	3	4
37	Anonymous	Anonymous	29	Perempuan	S1 Sederajat	SD	2016	2016	Guru Tematik SD	4	3	3	4	3	3	4	3	4	4	4	3	3	4	5	5	4	5	5	5	5	3	4	4	5	4	5	3	5	4	4	4	4	4	4	4	4	4	3	4
38	Anonymous	Anonymous	36	Perempuan	S1 Sederajat	PAUD	2012	2019	Guru Tematik	TK A	5	5	5	5	5	5	5	5	5	5	5	5	5	5	5	5	5	5	5	5	5	5	5	5	5	5	5	5	5	5	5	5	5	5	5	5	5	5	5
39	Anonymous	Anonymous	24	Perempuan	S1 Sederajat	SD	2019	2019	Guru kelas dan guru bidan BMR	3	4	4	5	4	4	5	4	4	4	4	4	4	5	4	4	4	4	4	4	4	4	4	4	4	5	4	4	4	4	4	4	4	4	5	5	4	4	4	4
40	Anonymous	Anonymous	21	Laki-laki	SMA/K Sederajat	SD	2019	2019	Bahasa Tionghoa, Moral Etika, dan Pendidikan Agama Buddha	2;5	5	5	5	5	5	5	5	5	5	5	5	5	5	5	5	5	5	5	5	5	5	5	5	5	5	5	5	5	5	5	5	5	5	5	5	5	5	5	4
41	Anonymous	Anonymous	42	Perempuan	S1 Sederajat	PAUD	2011	2011	Tematik	KB	5	5	5	5	5	5	5	5	5	5	5	5	5	5	5	5	5	5	5	5	5	5	5	5	5	5	5	5	5	5	5	5	5	5	5	5	5	5	5
42	Anonymous	Anonymous	25	Laki-laki	S1 Sederajat	SMP dan SMK	2020	2020	Pendidikan Agama Buddha	8	5	5	5	5	5	5	5	4	4	4	3	4	4	5	4	5	3	5	5	4	4	4	5	5	4	4	4	4	4	4	5	4	4	3	5	4	4	4	3
43	Anonymous	Anonymous	34	Perempuan	S1 Sederajat	SMP dan SMK	2009	2013	IPA dan Fisika	8;9;10	4	5	5	5	5	4	4	5	5	5	4	4	5	5	5	5	5	5	5	5	4	4	4	4	4	5	5	5	5	5	5	5	5	5	5	5	5	5	5
44	Anonymous	Anonymous	27	Laki-laki	SMA/K Sederajat	SD	2011	2017	Bahasa Tonghoa, Pendidikan Agama Buddha, Moral Etika	1;3	5	5	5	5	5	5	5	5	5	5	4	4	5	4	5	3	5	5	5	5	5	5	5	5	5	5	4	5	5	5	5	5	5	5	5	5	5	4	4
45	Anonymous	Anonymous	28	Laki-laki	S1 Sederajat	SMP dan SMK	2014	2018	IPA dan Kimia	7;10	5	5	5	5	5	4	5	5	5	5	5	4	5	5	5	5	5	5	5	5	5	5	5	5	4	5	5	5	5	5	5	5	5	5	5	5	5	5	5
46	Anonymous	Anonymous	36	Perempuan	S1 Sederajat	SMP dan SMK	2008	2020	Bahasa Indonesia	7;9;11	5	5	5	5	5	5	5	5	5	5	5	5	5	5	5	5	5	5	5	5	5	5	5	5	5	5	4	5	5	5	5	5	5	5	5	5	5	5	5
47	Anonymous	Anonymous	28	Laki-laki	S1 Sederajat	SD	2015	2018	Guru kelas dan Bahasa Inggris	3	5	5	5	5	4	5	5	4	4	5	4	4	5	5	5	3	3	5	5	4	5	5	5	5	5	5	4	5	5	5	4	5	5	5	5	4	5	4	5
48	Anonymous	Anonymous	24	Perempuan	S1 Sederajat	SD	2019	2019	Tematik	2	5	5	5	5	4	4	5	5	5	5	4	4	5	5	5	4	4	5	5	5	5	5	5	5	5	5	4	4	4	4	5	5	5	5	5	4	5	4	4
49	Anonymous	Anonymous	24	Perempuan	S1 Sederajat	SMP dan SMK	2019	2019	Matematika dan BMR	3;7;8;10;11	5	4	4	4	4	5	4	4	4	5	5	4	5	5	5	4	5	5	5	5	5	4	5	5	5	5	4	4	4	4	4	4	4	4	5	5	5	4	4
50	Anonymous	Anonymous	23	Perempuan	S1 Sederajat	SD	2019	2019	Bahasa inggris, matematika(sd), tematik	4;5;6	4	4	4	4	4	4	4	5	4	5	4	4	4	4	4	4	4	4	5	4	4	4	4	4	4	5	4	4	4	4	4	4	4	5	4	4	4	4	5
51	Anonymous	Anonymous	36	Perempuan	S1 Sederajat	SD	2007	2007	Bahasa Indonesia	5	4	4	4	4	5	4	4	4	4	5	4	4	4	5	5	4	5	5	5	5	4	5	4	4	4	5	4	4	4	5	4	4	4	4	5	4	4	4	4
52	Anonymous	Anonymous	25	Perempuan	S1 Sederajat	SMP dan SMK	2019	2019	Produktif Akuntansi (Ekonomi Bisnis, Perbankan Dasar, Spreadsheet, Administrasi Pajak, Akuntansi Keuangan)	10;11;12	4	4	5	5	5	5	5	5	5	5	5	3	5	5	5	5	5	5	5	5	5	5	3	5	5	5	5	5	5	5	5	5	4	5	5	5	5	5	5
53	Anonymous	Anonymous	34	Perempuan	S1 Sederajat	SD	2010	2016	Komputer	1;2;3;4;5;6	3	3	3	4	4	4	3	3	4	4	3	3	3	4	4	4	4	4	4	4	3	4	4	4	4	4	4	4	4	4	4	3	4	4	4	4	4	4	4
54	Anonymous	Anonymous	24	Laki-laki	S1 Sederajat	SMP dan SMK	2018	2019	Seni Budaya, Budaya Melayu Riau, Prakarya	7;8;9;10;11;12	4	3	3	4	3	4	3	4	3	4	3	4	4	4	4	4	4	5	5	5	3	5	3	3	5	5	4	5	4	4	4	4	5	4	4	5	5	3	4
55	Anonymous	Anonymous	32	Perempuan	S1 Sederajat	SD	2013	2014	Bahasa Indonesia	1	4	4	4	4	4	4	4	4	4	4	3	3	4	5	5	5	5	5	5	5	3	5	5	5	4	5	3	4	3	3	4	4	4	3	3	3	4	3	3
56	Anonymous	Anonymous	35	Perempuan	S1 Sederajat	PAUD	2011	2016	Armel, B. Tionghoa	KB;TK A;TK B;3;4;5;6;7;8;9;10;11;12	4	4	4	3	4	4	4	4	4	4	4	4	4	5	5	5	5	5	5	5	3	4	2	3	3	3	2	3	3	3	3	3	3	2	3	3	3	4	4
57	Anonymous	Anonymous	44	Perempuan	S1 Sederajat	SD	2007	2007	Pab	6	4	4	4	4	4	4	4	4	4	4	4	4	4	5	5	5	5	5	5	5	4	5	4	4	4	4	4	4	4	4	4	4	4	4	4	4	4	4	4
[truncated: 14 more columns]
