# Supplementary material for: Exploring Prajnamitra Maitreya Buddhists School Pekanbaru: Do leadership, work environment, and organisational culture influence the teachers’ competence and work performance?
Source: PLoS One. 2023 May 16;18(5):e0282941. doi: 10.1371/journal.pone.0282941 (PMC10187918; doi:10.1371/journal.pone.0282941)
Supplement: S2 File — (ZIP) [file pone.0282941.s002.zip › Angket Penelitian Herni Lestari olah asal.xlsx]

## Sheet: Angket Penelitian Herni Les (2
	Timestamp	1. Nama Lengkap Responden (lengkap dengan gelar) contoh: James Bond Wijaya, S.Pd.	2. Usia (dalam tahun) contoh: 35	3. Jenis Kelamin	4. Pendidikan Terakhir	5. Unit Kerja di Sekolah Metta Maitreya	6. Mulai mengajar sebagai guru sejak tahun (diisi dengan tahun) contoh: 2010	7. Mulai mengajar di Sekolah Metta Maitreya sejak tahun (diisi dengan tahun) contoh: 2012	8. Mata pelajaran yang diampu (boleh diisi lebih dari satu)	9. Kelas yang diajar	Pimpinan memiliki strategi yang jelas dan realistis	Strategi disampaikan dengan baik, jelas dan dapat diterima bawahan	Tujuan yang ditetapkan pimpinan dapat membawa perubahan yang lebih baik	Pimpinan memberikan perhatian secara personal dan sangat memotivasi kerja bawahan	Pimpinan peduli terhadap setiap masalah yang terjadi pada bawahan	Pimpinan memperhatikan lingkungan kerja dan kenyamanan bawahan di dalam bekerja	Pimpinan memotivasi bawahan untuk membekali diri dengan pengetahuan dan keahlian dalam usaha meningkatkan kompetensi	Pimpinan memotivasi bawahan untuk memiliki tekad menyelesaikan tugas hingga tuntas	Pimpinan mengajak bawahan untuk berorientasi pada kualitas	Pimpinan mengajak bawahan untuk bekerja dalam tim dan harmonis	Pimpinan dapat menyelesaikan setiap konflik dengan baik	Pimpinan menghargai setiap perbedaan pendapat untuk tujuan ke arah yang lebih baik	Pimpinan mengajak seluruh bawahan untuk menghormati perbedaan dan keyakinan	Penerangan di ruang kerja yang baik akan mendukung pekerjaan	Sirkulasi udara di ruang kerja yang baik akan mendukung pekerjaan	Guru dapat bekerja nyaman jika tempat kerja tidak terganggu suara ribut	Penataan warna dan dekorasi di tempat kerja berpengaruh terhadap perasaan dan mood.	Ruangan tidak pengap dan tidak berbau dapat mendukung pekerjaan	Keamanan di tempat kerja memberikan rasa aman dalam bekerja.	Hubungan harmonis antara atasan dan rekan kerja dapat mendukung pekerjaan	Guru mendapatkan peluang untuk maju dan meningkatkan prestasi di tempat kerja	Guru merasa aman bekerja tanpa khawatir kehilangan barang	Guru mendapatkan kepuasan atas pekerjaan yang dilakukan	Guru berusaha mengembangkan diri dan kemampuannya	Guru menaati segala peraturan yang ada	Guru berusaha memberikan pelayanan terbaik pada peserta didik dan orang tua	Guru berinisiatif dalam bekerja dan tidak selalu bergantung pada petunjuk pimpinan	Guru menetapkan rencana kerja dan berusaha untuk menyelesaikan dengan baik	Rekan kerja saling menghargai, menghormati, dan melayani	Guru membantu rekan kerja yang kurang cakap dalam bekerja	Guru mengutamakan kualitas dalam menyelesaikan pekerjaan	Guru berinovasi menemukan hal baru untuk perkembangan sekolah kedepannya	Guru bekerja secara efektif dan efisien	Guru selalu berdiskusi untuk menghasilkan sinergi bersama	Masalah dalam tim selalu diselesaikan dengan baik	Guru memiliki pengetahuan yang cukup di dalam menyelesaikan pekerjaan	Guru selalu berusaha meningkatkan pengetahuan didalam menjalankan profesi	Keahlian teknis yang dimiliki guru sesuai bidang yang diajarkan	Guru mampu mengidentifikasi masalah yang timbul dalam pekerjaan
12	2020/09/19 10:28:16 AM GMT+7	Wilson Tang	19	Laki-laki	SMA/K Sederajat	SMP dan SMK	2019	2019	Bahasa Tionghoa	7;9;11	5	5	4	4	4	4	4	5	5	5	4	4	5	5	5	5	5	5	5	5	3	3	4	4	4	4	4	4	4	4	4	4	4	4	3	3	4	4	4
29	2020/09/19 12:55:25 PM GMT+7	Aprilia Dewi	20	Perempuan	SMA/K Sederajat	PAUD	2019	2019	Moral etika	KB;TK A;TK B	5	5	5	5	5	5	5	5	5	5	5	5	5	5	5	5	5	5	5	5	5	5	5	5	5	5	5	5	5	5	5	5	5	5	5	5	5	5	5
40	2020/09/19 1:20:37 PM GMT+7	Sufendi	21	Laki-laki	SMA/K Sederajat	SD	2019	2019	Bahasa Tionghoa, Moral Etika, dan Pendidikan Agama Buddha	2;5	5	5	5	5	5	5	5	5	5	5	5	5	5	5	5	5	5	5	5	5	5	5	5	5	5	5	5	5	5	5	5	5	5	5	5	5	5	5	4
28	2020/09/19 12:53:47 PM GMT+7	janson yohannes	22	Laki-laki	SMA/K Sederajat	SD	2017	2017	pendidikan agama buddha, bahasa tionghoa dan moral etika	4;6	4	4	4	4	4	4	4	4	4	4	4	4	4	4	4	4	4	4	4	4	4	4	4	4	4	4	4	4	4	4	4	4	4	4	4	4	4	4	4
4	2020/09/19 10:21:13 AM GMT+7	Debby Maitrisia, S.Pd.	23	Perempuan	S1 Sederajat	SD	2014	2014	Tematik	2	4	4	4	5	5	4	4	4	4	5	4	4	5	5	5	4	3	5	5	5	5	5	4	5	5	5	4	5	5	4	5	4	5	4	4	4	4	4	4
5	2020/09/19 10:22:15 AM GMT+7	Setepen, S.Kom.	23	Laki-laki	S1 Sederajat	SMP dan SMK	2015	2015	Komputer	11;12	4	3	4	5	3	3	4	4	4	3	4	4	5	5	5	5	5	5	5	5	5	5	4	4	3	3	3	3	4	3	3	3	3	3	3	4	3	5	4
19	2020/09/19 10:50:25 AM GMT+7	Billy Chandra, S. Kom.	23	Laki-laki	S1 Sederajat	SMP dan SMK	2019	2019	Komputer, Bahasa Inggris	7;10;11	3	3	4	4	4	4	4	4	4	4	4	4	4	4	4	4	4	4	4	5	4	4	4	4	4	4	4	4	4	4	4	4	4	4	4	4	4	4	4
22	2020/09/19 11:10:44 AM GMT+7	Rizki Wulandari.M,S.Pd	23	Perempuan	S1 Sederajat	SMP dan SMK	2018	2018	PKn, Sejarah Indonesia, Kewirausahaan	7;10;11;12	4	4	4	5	5	5	5	5	4	4	5	5	4	5	5	5	5	5	5	4	4	5	4	4	4	4	4	4	5	5	4	4	4	4	4	4	4	4	4
50	2020/09/19 1:50:24 PM GMT+7	Eka Melania Ursula, S.Pd	23	Perempuan	S1 Sederajat	SD	2019	2019	Bahasa inggris, matematika(sd), tematik	4;5;6	4	4	4	4	4	4	4	5	4	5	4	4	4	4	4	4	4	4	5	4	4	4	4	4	4	5	4	4	4	4	4	4	4	5	4	4	4	4	5
6	2020/09/19 10:22:39 AM GMT+7	Debora Sari Sitorus, S.Pd.	24	Perempuan	S1 Sederajat	SMP dan SMK	2019	2019	Pendidikan Pancasila dan kewarganegaraan	8;9;10;11;12	4	4	4	4	4	4	4	4	4	4	4	4	4	4	4	4	4	4	4	4	4	4	4	4	4	4	4	4	4	4	4	4	4	4	4	4	4	4	4
7	2020/09/19 10:24:06 AM GMT+7	Apriyanti Veronicalau	24	Perempuan	SMA/K Sederajat	PAUD	2010	2017	Pendidikan PAUD, pendidikan Moral Etika	TK B	5	5	5	5	5	5	5	5	5	5	5	5	5	5	5	4	4	5	5	5	5	5	4	5	5	5	4	5	5	5	5	5	5	5	5	5	5	5	5
14	2020/09/19 10:30:21 AM GMT+7	Ferry	24	Laki-laki	SMA/K Sederajat	PAUD	2019	2019	Bahasa Tionghoa	KB;TK A;TK B	5	4	5	4	4	4	5	5	4	4	5	5	5	5	5	5	5	5	5	5	5	5	5	5	5	5	5	5	5	5	5	5	5	5	5	4	4	5	4
15	2020/09/19 10:32:16 AM GMT+7	Vivi Febriyanti, A.Md.	24	Perempuan	D3 Sederajat	PAUD	2013	2018	Guru Tematik	TK B	5	5	5	5	5	5	5	5	5	5	5	5	5	5	5	5	5	5	5	5	5	5	5	5	5	5	5	5	5	5	5	5	5	5	5	5	5	5	5
25	2020/09/19 11:54:49 AM GMT+7	Ratna Sari, S.Pd	24	Perempuan	S1 Sederajat	SMP dan SMK	2018	2018	matematika, budaya melayu riau (BMR)	9;10;11;12	4	3	4	3	3	4	4	4	4	4	3	4	4	4	4	4	4	4	4	4	4	4	4	4	4	4	4	4	4	4	4	4	4	4	4	4	4	4	4
36	2020/09/19 1:04:45 PM GMT+7	Mega Berlin, S.Pd	24	Perempuan	S1 Sederajat	SD	2019	2019	tematik, Matematika dan Budaya Melayu Riau	4	3	3	4	3	3	4	3	4	4	4	3	3	4	5	5	4	5	5	5	5	4	4	4	5	4	5	3	5	3	3	4	4	5	3	3	4	4	3	4
39	2020/09/19 1:19:39 PM GMT+7	Annisa pernada S.Pd	24	Perempuan	S1 Sederajat	SD	2019	2019	Guru kelas dan guru bidan BMR	3	4	4	5	4	4	5	4	4	4	4	4	4	5	4	4	4	4	4	4	4	4	4	4	4	5	4	4	4	4	4	4	4	4	5	5	4	4	4	4
48	2020/09/19 1:45:42 PM GMT+7	Delima Afrilia Manulang, S.Pd.	24	Perempuan	S1 Sederajat	SD	2019	2019	Tematik	2	5	5	5	5	4	4	5	5	5	5	4	4	5	5	5	4	4	5	5	5	5	5	5	5	5	5	4	4	4	4	5	5	5	5	5	4	5	4	4
49	2020/09/19 1:47:24 PM GMT+7	Siti Aisyah, S.Pd	24	Perempuan	S1 Sederajat	SMP dan SMK	2019	2019	Matematika dan BMR	3;7;8;10;11	5	4	4	4	4	5	4	4	4	5	5	4	5	5	5	4	5	5	5	5	5	4	5	5	5	5	4	4	4	4	4	4	4	4	5	5	5	4	4
54	2020/09/19 2:45:23 PM GMT+7	Agung Sukhanda, S.Pd	24	Laki-laki	S1 Sederajat	SMP dan SMK	2018	2019	Seni Budaya, Budaya Melayu Riau, Prakarya	7;8;9;10;11;12	4	3	3	4	3	4	3	4	3	4	3	4	4	4	4	4	4	5	5	5	3	5	3	3	5	5	4	5	4	4	4	4	5	4	4	5	5	3	4
1	2020/09/19 10:19:27 AM GMT+7	Buhairah, S.Pd.	25	Perempuan	S1 Sederajat	SMP dan SMK	2017	2018	Bahasa Indonesia	8;10;12	5	5	5	4	5	5	5	5	5	5	5	5	5	5	5	4	3	5	5	5	5	5	4	5	5	5	5	5	5	5	5	4	5	5	5	5	5	5	5
42	2020/09/19 1:33:30 PM GMT+7	Chandra Surya, S.E.	25	Laki-laki	S1 Sederajat	SMP dan SMK	2020	2020	Pendidikan Agama Buddha	8	5	5	5	5	5	5	5	4	4	4	3	4	4	5	4	5	3	5	5	4	4	4	5	5	4	4	4	4	4	4	5	4	4	3	5	4	4	4	3
52	2020/09/19 2:01:30 PM GMT+7	Wiliyanti, S.Pd.	25	Perempuan	S1 Sederajat	SMP dan SMK	2019	2019	Produktif Akuntansi (Ekonomi Bisnis, Perbankan Dasar, Spreadsheet, Administrasi Pajak, Akuntansi Keuangan)	10;11;12	4	4	5	5	5	5	5	5	5	5	5	3	5	5	5	5	5	5	5	5	5	5	3	5	5	5	5	5	5	5	5	5	4	5	5	5	5	5	5
9	2020/09/19 10:26:31 AM GMT+7	Viny Aprila Sari, S.Kom.	26	Perempuan	S1 Sederajat	SMP dan SMK	2018	2018	Produktif TKJ dan TIK kelas 8	8;10;11;12	4	4	4	4	4	4	4	4	4	4	4	4	4	5	5	5	5	5	5	5	5	5	4	4	4	4	5	5	5	4	5	5	4	4	5	3	5	5	4
11	2020/09/19 10:28:09 AM GMT+7	Susanti, S.E.	26	Perempuan	S1 Sederajat	SMP dan SMK	2017	2017	B.Tionghoa dan MoraL Etika	8;10;12	5	5	5	5	5	5	5	5	5	5	5	5	5	5	5	5	5	5	5	5	5	5	5	5	5	5	5	5	5	5	5	5	5	4	5	4	5	4	5
16	2020/09/19 10:32:28 AM GMT+7	Wardiyatni, S.Pd.B.	27	Perempuan	S1 Sederajat	SMP dan SMK	2015	2016	Pendidikan agama Buddha	8;9;10;11;12	5	5	5	4	4	4	4	4	4	4	4	4	5	4	4	4	3	5	5	4	5	5	4	4	4	5	4	5	5	5	5	4	4	4	4	5	4	4	4
27	2020/09/19 12:52:12 PM GMT+7	Novitha Sary Silalahi, S.Pd.	27	Perempuan	S1 Sederajat	SD	2016	2016	Matematika	5	5	4	5	4	4	4	5	5	4	5	4	4	5	5	4	5	4	5	5	5	5	5	4	4	4	5	4	4	4	4	4	4	4	4	4	4	5	4	4
44	2020/09/19 1:39:54 PM GMT+7	Jali	27	Laki-laki	SMA/K Sederajat	SD	2011	2017	Bahasa Tonghoa, Pendidikan Agama Buddha, Moral Etika	1;3	5	5	5	5	5	5	5	5	5	5	4	4	5	4	5	3	5	5	5	5	5	5	5	5	5	5	4	5	5	5	5	5	5	5	5	5	5	4	4
2	2020/09/19 10:20:06 AM GMT+7	Mailiza Amalia, M.Pd.	28	Perempuan	S2 Sederajat	SMP dan SMK	2015	2015	IPS dan Etika Profesi	7;8;9;10	5	5	5	5	5	4	4	5	4	5	4	4	5	5	5	5	5	5	5	5	4	3	5	5	5	5	5	5	5	5	5	4	5	5	4	5	5	4	5
18	2020/09/19 10:36:48 AM GMT+7	Ario Sentono, S.Pd.	28	Laki-laki	S1 Sederajat	SMP dan SMK	2016	2018	Penjas	7;11;12	5	5	5	5	5	5	5	5	5	5	4	5	5	4	4	4	4	4	4	4	4	5	4	4	4	4	4	4	4	4	4	4	4	4	4	5	5	4	4
20	2020/09/19 10:50:53 AM GMT+7	Diana Permata Sari, S.Pd.	28	Perempuan	S1 Sederajat	SD	2012	2016	Guru kelas, BMR	3	4	4	4	4	4	4	4	4	4	4	4	4	4	5	5	5	5	5	5	5	4	4	4	4	4	4	4	4	4	4	4	4	4	4	4	4	4	4	4
21	2020/09/19 11:10:28 AM GMT+7	Nadila, S.Pd	28	Perempuan	S1 Sederajat	SMP dan SMK	2014	2018	Seni Budaya, Budaya Melayu Riau, dan Prakarya	7;8;9	5	4	5	5	5	5	4	5	5	4	4	4	4	5	4	4	4	4	4	4	4	4	4	4	4	4	4	4	4	4	4	4	4	4	4	4	4	4	4
23	2020/09/19 11:11:37 AM GMT+7	Rotua Permatasari S, S.Kom	28	Perempuan	S1 Sederajat	SMP dan SMK	2018	2019	TIK, SIMDIG dan JARDAS	7;9;10	4	4	4	4	4	4	4	4	4	4	4	4	4	4	4	3	4	3	3	3	4	4	4	4	4	4	4	4	4	4	4	4	4	4	4	4	4	4	4
45	2020/09/19 1:42:12 PM GMT+7	Imam Mustaqim, S.Pd	28	Laki-laki	S1 Sederajat	SMP dan SMK	2014	2018	IPA dan Kimia	7;10	5	5	5	5	5	4	5	5	5	5	5	4	5	5	5	5	5	5	5	5	5	5	5	5	4	5	5	5	5	5	5	5	5	5	5	5	5	5	5
47	2020/09/19 1:43:24 PM GMT+7	Wimpi Rama Harpianto, S.Pd.	28	Laki-laki	S1 Sederajat	SD	2015	2018	Guru kelas dan Bahasa Inggris	3	5	5	5	5	4	5	5	4	4	5	4	4	5	5	5	3	3	5	5	4	5	5	5	5	5	5	4	5	5	5	4	5	5	5	5	4	5	4	5
13	2020/09/19 10:29:07 AM GMT+7	Tetha Lianda Sari.H.S.Pd	29	Perempuan	S1 Sederajat	SD	2013	2014	Guru kelas	6	5	4	4	4	4	4	4	4	4	5	4	4	4	5	4	5	5	5	4	5	4	5	4	4	4	4	4	4	5	4	4	4	4	5	5	4	5	4	4
24	2020/09/19 11:34:17 AM GMT+7	Rozi Pebriko. S.Pd.	29	Laki-laki	S1 Sederajat	SMP dan SMK	2015	2016	PJOK	8;9;10	5	5	4	5	5	5	4	5	5	5	5	5	5	5	4	4	4	4	5	5	5	5	5	5	4	5	4	4	4	4	5	5	5	4	4	4	5	5	4
26	2020/09/19 12:26:33 PM GMT+7	Indah Yuliani, S.Pd	29	Perempuan	S1 Sederajat	PAUD	2015	2019	English and Science	KB;TK A;TK B	4	5	4	4	4	4	4	4	4	4	4	5	5	5	5	4	4	4	4	5	4	4	5	4	4	4	4	4	5	4	4	4	4	4	4	4	4	4	4
37	2020/09/19 1:04:46 PM GMT+7	Irma Natalina Malau, S.Si.	29	Perempuan	S1 Sederajat	SD	2016	2016	Guru Tematik SD	4	3	3	4	3	3	4	3	4	4	4	3	3	4	5	5	4	5	5	5	5	3	4	4	5	4	5	3	5	4	4	4	4	4	4	4	4	4	3	4
17	2020/09/19 10:33:24 AM GMT+7	Henni Puspita Silalahihenni10@gmail.com, S. Pd	30	Perempuan	S1 Sederajat	SMP dan SMK	2014	2018	Bahasa Inggris	9;10;11;12	4	5	5	3	4	5	5	5	5	5	4	3	5	5	5	5	4	5	5	5	5	5	4	5	5	5	5	5	5	5	5	5	5	5	5	5	5	5	5
8	2020/09/19 10:25:29 AM GMT+7	Marleni Widya.,S.Pd	31	Perempuan	S1 Sederajat	SD	2013	2013	Guru kelas(Tema)	6	5	5	5	5	5	5	5	4	4	5	5	5	5	4	5	5	5	5	5	5	5	5	5	4	4	5	3	4	5	5	4	5	4	4	5	4	4	4	4
32	2020/09/19 1:01:38 PM GMT+7	Margaretha Malau, S.Pd	31	Perempuan	S1 Sederajat	SD	2011	2016	Matematika, Tematik	5	4	4	4	3	4	4	4	4	4	4	4	4	4	5	5	5	5	5	5	5	4	5	4	4	4	5	5	5	5	5	5	5	5	5	5	5	5	5	5
3	2020/09/19 10:20:08 AM GMT+7	Eca Trisya Handayani,S.Pd	32	Perempuan	S1 Sederajat	SMP dan SMK	2012	2018	Produktif Akuntansi	10;11;12	5	5	5	5	5	4	5	5	5	5	5	5	5	5	5	5	5	5	5	5	5	5	5	5	5	5	4	5	5	5	4	5	5	5	5	5	5	5	5
30	2020/09/19 12:57:05 PM GMT+7	Eva Chrische Uliarta,S.Pd.	32	Perempuan	S1 Sederajat	SD	2011	2018	Tema dan Bahasa Inggris	KB	5	5	5	5	5	5	4	5	5	5	5	5	5	5	5	5	4	4	4	5	5	5	4	5	5	5	5	5	5	5	5	5	5	5	5	5	5	4	5
55	2020/09/19 4:35:24 PM GMT+7	Filia Marsauli Ambarita, S.Pd.	32	Perempuan	S1 Sederajat	SD	2013	2014	Bahasa Indonesia	1	4	4	4	4	4	4	4	4	4	4	3	3	4	5	5	5	5	5	5	5	3	5	5	5	4	5	3	4	3	3	4	4	4	3	3	3	4	3	3
31	2020/09/19 12:58:57 PM GMT+7	Nova Tarida Uli	34	Perempuan	S1 Sederajat	SD	2014	2014	Guru kelas	1	5	5	5	5	5	5	5	5	5	5	5	5	5	5	5	5	5	5	5	5	5	5	5	5	5	5	5	5	5	5	5	5	5	5	5	5	5	5	5
43	2020/09/19 1:34:20 PM GMT+7	Rona Meliance, S.Pd.	34	Perempuan	S1 Sederajat	SMP dan SMK	2009	2013	IPA dan Fisika	8;9;10	4	5	5	5	5	4	4	5	5	5	4	4	5	5	5	5	5	5	5	5	4	4	4	4	4	5	5	5	5	5	5	5	5	5	5	5	5	5	5
53	2020/09/19 2:04:56 PM GMT+7	Ervina Turnip, S.E.	34	Perempuan	S1 Sederajat	SD	2010	2016	Komputer	1;2;3;4;5;6	3	3	3	4	4	4	3	3	4	4	3	3	3	4	4	4	4	4	4	4	3	4	4	4	4	4	4	4	4	4	4	3	4	4	4	4	4	4	4
33	2020/09/19 1:03:19 PM GMT+7	Lenci Ida Situmeang	35	Perempuan	S1 Sederajat	SD	2010	2010	Guru kelas dan B.Inggris	1	5	5	5	5	5	5	5	5	5	5	5	5	5	5	5	5	5	5	5	5	5	5	5	5	5	5	5	5	5	5	5	5	5	5	5	5	5	5	5
35	2020/09/19 1:04:43 PM GMT+7	Melly Sihombing, S.Pd.	35	Perempuan	S1 Sederajat	SD	2010	2010	Tematik	4	3	3	4	3	3	4	3	4	4	4	3	3	4	5	5	4	5	5	5	5	3	4	4	5	4	5	3	5	4	4	4	4	5	4	4	4	4	3	4
56	2020/09/19 5:44:08 PM GMT+7	Lius Leni, S.ST., B.A.	35	Perempuan	S1 Sederajat	PAUD	2011	2016	Armel, B. Tionghoa	KB;TK A;TK B;3;4;5;6;7;8;9;10;11;12	4	4	4	3	4	4	4	4	4	4	4	4	4	5	5	5	5	5	5	5	3	4	2	3	3	3	2	3	3	3	3	3	3	2	3	3	3	4	4
10	2020/09/19 10:27:48 AM GMT+7	Priska Sembiring, S.Pd.	36	Perempuan	S1 Sederajat	SD	2008	2008	Guru kelas (PPKn, Bahasa Indonesia, MTK, IPA, IPS, SBdP)	6	4	4	4	4	4	4	4	4	4	4	4	3	4	5	5	5	5	5	5	5	4	5	4	4	5	5	4	4	5	5	4	4	4	4	4	4	4	5	4
38	2020/09/19 1:09:08 PM GMT+7	Eli Hayani, S. Pd	36	Perempuan	S1 Sederajat	PAUD	2012	2019	Guru Tematik	TK A	5	5	5	5	5	5	5	5	5	5	5	5	5	5	5	5	5	5	5	5	5	5	5	5	5	5	5	5	5	5	5	5	5	5	5	5	5	5	5
46	2020/09/19 1:42:51 PM GMT+7	Simmih herica Sihombing,S.Pd.	36	Perempuan	S1 Sederajat	SMP dan SMK	2008	2020	Bahasa Indonesia	7;9;11	5	5	5	5	5	5	5	5	5	5	5	5	5	5	5	5	5	5	5	5	5	5	5	5	5	5	4	5	5	5	5	5	5	5	5	5	5	5	5
51	2020/09/19 1:50:44 PM GMT+7	Mei Riala Sinaga, S.Pd.	36	Perempuan	S1 Sederajat	SD	2007	2007	Bahasa Indonesia	5	4	4	4	4	5	4	4	4	4	5	4	4	4	5	5	4	5	5	5	5	4	5	4	4	4	5	4	4	4	5	4	4	4	4	5	4	4	4	4
34	2020/09/19 1:04:10 PM GMT+7	Eri Istrada, S.Pd	38	Laki-laki	S1 Sederajat	SD	2006	2010	PJOK	2;3;4;5;6	4	4	4	4	4	4	4	4	4	4	4	4	4	4	4	4	4	4	4	4	4	4	4	4	4	4	4	4	4	4	4	4	4	4	4	4	4	4	4
41	2020/09/19 1:25:01 PM GMT+7	Lyssa Harmen, S.Pd.	42	Perempuan	S1 Sederajat	PAUD	2011	2011	Tematik	KB	5	5	5	5	5	5	5	5	5	5	5	5	5	5	5	5	5	5	5	5	5	5	5	5	5	5	5	5	5	5	5	5	5	5	5	5	5	5	5
57	2020/09/20 9:06:12 PM GMT+7	Suryati, S.Sos.	44	Perempuan	S1 Sederajat	SD	2007	2007	Pab	6	4	4	4	4	4	4	4	4	4	4	4	4	4	5	5	5	5	5	5	5	4	5	4	4	4	4	4	4	4	4	4	4	4	4	4	4	4	4	4
			19
			44
		Usia	Persentase
	1	20 tahun ke bawah	3.51
	2	21-30 tahun	64.91
	3	31-40 tahun	28.07
	4	41-50 tahun	3.51
		Total	100
		JK	Persentase
		Lk	0.245614
		PR	0.754386
[truncated: 14 more columns]

## Sheet: coding
	Timestamp	1. Nama Lengkap Responden (lengkap dengan gelar) contoh: James Bond Wijaya, S.Pd.	2. Usia (dalam tahun) contoh: 35		3. Jenis Kelamin		4. Pendidikan Terakhir		5. Unit Kerja di Sekolah Metta Maitreya		6. Mulai mengajar sebagai guru sejak tahun (diisi dengan tahun) contoh: 2010		7. Mulai mengajar di Sekolah Metta Maitreya sejak tahun (diisi dengan tahun) contoh: 2012		8. Mata pelajaran yang diampu (boleh diisi lebih dari satu)	9. Kelas yang diajar	jenis kelamin					Pimpinan memiliki strategi yang jelas dan realistis	Strategi disampaikan dengan baik, jelas dan dapat diterima bawahan	Tujuan yang ditetapkan pimpinan dapat membawa perubahan yang lebih baik	Pimpinan memberikan perhatian secara personal dan sangat memotivasi kerja bawahan	Pimpinan peduli terhadap setiap masalah yang terjadi pada bawahan	Pimpinan memperhatikan lingkungan kerja dan kenyamanan bawahan di dalam bekerja	Pimpinan memotivasi bawahan untuk membekali diri dengan pengetahuan dan keahlian dalam usaha meningkatkan kompetensi	Pimpinan memotivasi bawahan untuk memiliki tekad menyelesaikan tugas hingga tuntas	Pimpinan mengajak bawahan untuk berorientasi pada kualitas	Pimpinan mengajak bawahan untuk bekerja dalam tim dan harmonis	Pimpinan dapat menyelesaikan setiap konflik dengan baik	Pimpinan menghargai setiap perbedaan pendapat untuk tujuan ke arah yang lebih baik	Pimpinan mengajak seluruh bawahan untuk menghormati perbedaan dan keyakinan	Penerangan di ruang kerja yang baik akan mendukung pekerjaan	Sirkulasi udara di ruang kerja yang baik akan mendukung pekerjaan	Guru dapat bekerja nyaman jika tempat kerja tidak terganggu suara ribut	Penataan warna dan dekorasi di tempat kerja berpengaruh terhadap perasaan dan mood.	Ruangan tidak pengap dan tidak berbau dapat mendukung pekerjaan	Keamanan di tempat kerja memberikan rasa aman dalam bekerja.	Hubungan harmonis antara atasan dan rekan kerja dapat mendukung pekerjaan	Guru mendapatkan peluang untuk maju dan meningkatkan prestasi di tempat kerja	Guru merasa aman bekerja tanpa khawatir kehilangan barang	Guru mendapatkan kepuasan atas pekerjaan yang dilakukan	Guru berusaha mengembangkan diri dan kemampuannya	Guru menaati segala peraturan yang ada	Guru berusaha memberikan pelayanan terbaik pada peserta didik dan orang tua	Guru berinisiatif dalam bekerja dan tidak selalu bergantung pada petunjuk pimpinan	Guru menetapkan rencana kerja dan berusaha untuk menyelesaikan dengan baik
15	2020/09/19 10:32:16 AM GMT+7	Vivi Febriyanti, A.Md.	24		Perempuan		D3 Sederajat	1	PAUD		2013		2018		Guru Tematik	TK B	2					5	5	5	5	5	5	5	5	5	5	5	5	5	5	5	5	5	5	5	5	5	5	5	5	5	5	5	5
38	2020/09/19 1:09:08 PM GMT+7	Eli Hayani, S. Pd	36		Perempuan		S1 Sederajat		PAUD		2012		2019		Guru Tematik	TK A	2					5	5	5	5	5	5	5	5	5	5	5	5	5	5	5	5	5	5	5	5	5	5	5	5	5	5	5	5
26	2020/09/19 12:26:33 PM GMT+7	Indah Yuliani, S.Pd	29		Perempuan		S1 Sederajat		PAUD		2015		2019		English and Science	KB;TK A;TK B	2					4	5	4	4	4	4	4	4	4	4	4	5	5	5	5	4	4	4	4	5	4	4	5	4	4	4	4	4
56	2020/09/19 5:44:08 PM GMT+7	Lius Leni, S.ST., B.A.	35		Perempuan		S1 Sederajat		PAUD		2011		2016		Armel, B. Tionghoa	KB;TK A;TK B;3;4;5;6;7;8;9;10;11;12	2					4	4	4	3	4	4	4	4	4	4	4	4	4	5	5	5	5	5	5	5	3	4	2	3	3	3	2	3
41	2020/09/19 1:25:01 PM GMT+7	Lyssa Harmen, S.Pd.	42		Perempuan		S1 Sederajat		PAUD		2011		2011		Tematik	KB	2					5	5	5	5	5	5	5	5	5	5	5	5	5	5	5	5	5	5	5	5	5	5	5	5	5	5	5	5
14	2020/09/19 10:30:21 AM GMT+7	Ferry	24		Laki-laki		SMA/K Sederajat		PAUD		2019		2019		Bahasa Tionghoa	KB;TK A;TK B	1					5	4	5	4	4	4	5	5	4	4	5	5	5	5	5	5	5	5	5	5	5	5	5	5	5	5	5	5
29	2020/09/19 12:55:25 PM GMT+7	Aprilia Dewi	20	2	Perempuan		SMA/K Sederajat		PAUD		2019		2019		Moral etika	KB;TK A;TK B	2					5	5	5	5	5	5	5	5	5	5	5	5	5	5	5	5	5	5	5	5	5	5	5	5	5	5	5	5
7	2020/09/19 10:24:06 AM GMT+7	Apriyanti Veronicalau	24		Perempuan		SMA/K Sederajat		PAUD	8	2010		2017		Pendidikan PAUD, pendidikan Moral Etika	TK B	2					5	5	5	5	5	5	5	5	5	5	5	5	5	5	5	4	4	5	5	5	5	5	4	5	5	5	4	5
50	2020/09/19 1:50:24 PM GMT+7	Eka Melania Ursula, S.Pd	23		Perempuan		S1 Sederajat		SD		2019		2019		Bahasa inggris, matematika(sd), tematik	4;5;6	2					4	4	4	4	4	4	4	5	4	5	4	4	4	4	4	4	4	4	5	4	4	4	4	4	4	5	4	4
36	2020/09/19 1:04:45 PM GMT+7	Mega Berlin, S.Pd	24		Perempuan		S1 Sederajat		SD		2019		2019		tematik, Matematika dan Budaya Melayu Riau	4	2					3	3	4	3	3	4	3	4	4	4	3	3	4	5	5	4	5	5	5	5	4	4	4	5	4	5	3	5
39	2020/09/19 1:19:39 PM GMT+7	Annisa pernada S.Pd	24		Perempuan		S1 Sederajat		SD		2019		2019		Guru kelas dan guru bidan BMR	3	2					4	4	5	4	4	5	4	4	4	4	4	4	5	4	4	4	4	4	4	4	4	4	4	4	5	4	4	4
48	2020/09/19 1:45:42 PM GMT+7	Delima Afrilia Manulang, S.Pd.	24		Perempuan		S1 Sederajat		SD		2019		2019		Tematik	2	2					5	5	5	5	4	4	5	5	5	5	4	4	5	5	5	4	4	5	5	5	5	5	5	5	5	5	4	4
30	2020/09/19 12:57:05 PM GMT+7	Eva Chrische Uliarta,S.Pd.	32		Perempuan		S1 Sederajat		SD		2011		2018		Tema dan Bahasa Inggris	KB	2					5	5	5	5	5	5	4	5	5	5	5	5	5	5	5	5	4	4	4	5	5	5	4	5	5	5	5	5
47	2020/09/19 1:43:24 PM GMT+7	Wimpi Rama Harpianto, S.Pd.	28		Laki-laki		S1 Sederajat		SD		2015		2018		Guru kelas dan Bahasa Inggris	3	1					5	5	5	5	4	5	5	4	4	5	4	4	5	5	5	3	3	5	5	4	5	5	5	5	5	5	4	5
53	2020/09/19 2:04:56 PM GMT+7	Ervina Turnip, S.E.	34		Perempuan		S1 Sederajat		SD		2010		2016		Komputer	1;2;3;4;5;6	2					3	3	3	4	4	4	3	3	4	4	3	3	3	4	4	4	4	4	4	4	3	4	4	4	4	4	4	4
32	2020/09/19 1:01:38 PM GMT+7	Margaretha Malau, S.Pd	31		Perempuan		S1 Sederajat		SD		2011		2016		Matematika, Tematik	5	2					4	4	4	3	4	4	4	4	4	4	4	4	4	5	5	5	5	5	5	5	4	5	4	4	4	5	5	5
20	2020/09/19 10:50:53 AM GMT+7	Diana Permata Sari, S.Pd.	28		Perempuan		S1 Sederajat		SD		2012		2016		Guru kelas, BMR	3	2					4	4	4	4	4	4	4	4	4	4	4	4	4	5	5	5	5	5	5	5	4	4	4	4	4	4	4	4
27	2020/09/19 12:52:12 PM GMT+7	Novitha Sary Silalahi, S.Pd.	27		Perempuan		S1 Sederajat		SD		2016		2016		Matematika	5	2					5	4	5	4	4	4	5	5	4	5	4	4	5	5	4	5	4	5	5	5	5	5	4	4	4	5	4	4
37	2020/09/19 1:04:46 PM GMT+7	Irma Natalina Malau, S.Si.	29		Perempuan		S1 Sederajat		SD		2016		2016		Guru Tematik SD	4	2					3	3	4	3	3	4	3	4	4	4	3	3	4	5	5	4	5	5	5	5	3	4	4	5	4	5	3	5
13	2020/09/19 10:29:07 AM GMT+7	Tetha Lianda Sari.H.S.Pd	29		Perempuan		S1 Sederajat		SD		2013		2014		Guru kelas	6	2					5	4	4	4	4	4	4	4	4	5	4	4	4	5	4	5	5	5	4	5	4	5	4	4	4	4	4	4
55	2020/09/19 4:35:24 PM GMT+7	Filia Marsauli Ambarita, S.Pd.	32		Perempuan		S1 Sederajat		SD		2013		2014		Bahasa Indonesia	1	2					4	4	4	4	4	4	4	4	4	4	3	3	4	5	5	5	5	5	5	5	3	5	5	5	4	5	3	4
4	2020/09/19 10:21:13 AM GMT+7	Debby Maitrisia, S.Pd.	23		Perempuan		S1 Sederajat		SD		2014		2014		Tematik	2	2					4	4	4	5	5	4	4	4	4	5	4	4	5	5	5	4	3	5	5	5	5	5	4	5	5	5	4	5
31	2020/09/19 12:58:57 PM GMT+7	Nova Tarida Uli	34		Perempuan		S1 Sederajat		SD		2014		2014		Guru kelas	1	2					5	5	5	5	5	5	5	5	5	5	5	5	5	5	5	5	5	5	5	5	5	5	5	5	5	5	5	5
8	2020/09/19 10:25:29 AM GMT+7	Marleni Widya.,S.Pd	31		Perempuan		S1 Sederajat		SD		2013		2013		Guru kelas(Tema)	6	2					5	5	5	5	5	5	5	4	4	5	5	5	5	4	5	5	5	5	5	5	5	5	5	4	4	5	3	4
34	2020/09/19 1:04:10 PM GMT+7	Eri Istrada, S.Pd	38	16	Laki-laki	14	S1 Sederajat		SD		2006		2010		PJOK	2;3;4;5;6	1					4	4	4	4	4	4	4	4	4	4	4	4	4	4	4	4	4	4	4	4	4	4	4	4	4	4	4	4
33	2020/09/19 1:03:19 PM GMT+7	Lenci Ida Situmeang	35		Perempuan		S1 Sederajat		SD		2010		2010		Guru kelas dan B.Inggris	1	2					5	5	5	5	5	5	5	5	5	5	5	5	5	5	5	5	5	5	5	5	5	5	5	5	5	5	5	5
35	2020/09/19 1:04:43 PM GMT+7	Melly Sihombing, S.Pd.	35		Perempuan		S1 Sederajat		SD		2010		2010	10	Tematik	4	2					3	3	4	3	3	4	3	4	4	4	3	3	4	5	5	4	5	5	5	5	3	4	4	5	4	5	3	5
10	2020/09/19 10:27:48 AM GMT+7	Priska Sembiring, S.Pd.	36		Perempuan		S1 Sederajat		SD		2008		2008		Guru kelas (PPKn, Bahasa Indonesia, MTK, IPA, IPS, SBdP)	6	2					4	4	4	4	4	4	4	4	4	4	4	3	4	5	5	5	5	5	5	5	4	5	4	4	5	5	4	4
51	2020/09/19 1:50:44 PM GMT+7	Mei Riala Sinaga, S.Pd.	36		Perempuan		S1 Sederajat		SD		2007		2007		Bahasa Indonesia	5	2					4	4	4	4	5	4	4	4	4	5	4	4	4	5	5	4	5	5	5	5	4	5	4	4	4	5	4	4
57	2020/09/20 9:06:12 PM GMT+7	Suryati, S.Sos.	44	2	Perempuan	43	S1 Sederajat	48	SD		2007		2007	3	Pab	6	2					4	4	4	4	4	4	4	4	4	4	4	4	4	5	5	5	5	5	5	5	4	5	4	4	4	4	4	4
40	2020/09/19 1:20:37 PM GMT+7	Sufendi	21		Laki-laki		SMA/K Sederajat		SD		2019		2019		Bahasa Tionghoa, Moral Etika, dan Pendidikan Agama Buddha	2;5	1					5	5	5	5	5	5	5	5	5	5	5	5	5	5	5	5	5	5	5	5	5	5	5	5	5	5	5	5
44	2020/09/19 1:39:54 PM GMT+7	Jali	27		Laki-laki		SMA/K Sederajat		SD		2011		2017		Bahasa Tonghoa, Pendidikan Agama Buddha, Moral Etika	1;3	1					5	5	5	5	5	5	5	5	5	5	4	4	5	4	5	3	5	5	5	5	5	5	5	5	5	5	4	5
28	2020/09/19 12:53:47 PM GMT+7	janson yohannes	22		Laki-laki		SMA/K Sederajat	7	SD	25	2017		2017		pendidikan agama buddha, bahasa tionghoa dan moral etika	4;6	1					4	4	4	4	4	4	4	4	4	4	4	4	4	4	4	4	4	4	4	4	4	4	4	4	4	4	4	4
46	2020/09/19 1:42:51 PM GMT+7	Simmih herica Sihombing,S.Pd.	36		Perempuan		S1 Sederajat		SMP dan SMK		2008		2020		Bahasa Indonesia	7;9;11	2					5	5	5	5	5	5	5	5	5	5	5	5	5	5	5	5	5	5	5	5	5	5	5	5	5	5	4	5
42	2020/09/19 1:33:30 PM GMT+7	Chandra Surya, S.E.	25		Laki-laki		S1 Sederajat		SMP dan SMK		2020		2020	2	Pendidikan Agama Buddha	8	1					5	5	5	5	5	5	5	4	4	4	3	4	4	5	4	5	3	5	5	4	4	4	5	5	4	4	4	4
54	2020/09/19 2:45:23 PM GMT+7	Agung Sukhanda, S.Pd	24		Laki-laki		S1 Sederajat		SMP dan SMK		2018		2019		Seni Budaya, Budaya Melayu Riau, Prakarya	7;8;9;10;11;12	1					4	3	3	4	3	4	3	4	3	4	3	4	4	4	4	4	4	5	5	5	3	5	3	3	5	5	4	5
23	2020/09/19 11:11:37 AM GMT+7	Rotua Permatasari S, S.Kom	28		Perempuan		S1 Sederajat		SMP dan SMK		2018		2019		TIK, SIMDIG dan JARDAS	7;9;10	2					4	4	4	4	4	4	4	4	4	4	4	4	4	4	4	3	4	3	3	3	4	4	4	4	4	4	4	4
19	2020/09/19 10:50:25 AM GMT+7	Billy Chandra, S. Kom.	23		Laki-laki		S1 Sederajat		SMP dan SMK		2019		2019		Komputer, Bahasa Inggris	7;10;11	1					3	3	4	4	4	4	4	4	4	4	4	4	4	4	4	4	4	4	4	5	4	4	4	4	4	4	4	4
6	2020/09/19 10:22:39 AM GMT+7	Debora Sari Sitorus, S.Pd.	24		Perempuan		S1 Sederajat		SMP dan SMK		2019		2019		Pendidikan Pancasila dan kewarganegaraan	8;9;10;11;12	2					4	4	4	4	4	4	4	4	4	4	4	4	4	4	4	4	4	4	4	4	4	4	4	4	4	4	4	4
49	2020/09/19 1:47:24 PM GMT+7	Siti Aisyah, S.Pd	24		Perempuan		S1 Sederajat		SMP dan SMK		2019		2019		Matematika dan BMR	3;7;8;10;11	2					5	4	4	4	4	5	4	4	4	5	5	4	5	5	5	4	5	5	5	5	5	4	5	5	5	5	4	4
52	2020/09/19 2:01:30 PM GMT+7	Wiliyanti, S.Pd.	25		Perempuan		S1 Sederajat		SMP dan SMK		2019		2019		Produktif Akuntansi (Ekonomi Bisnis, Perbankan Dasar, Spreadsheet, Administrasi Pajak, Akuntansi Keuangan)	10;11;12	2					4	4	5	5	5	5	5	5	5	5	5	3	5	5	5	5	5	5	5	5	5	5	3	5	5	5	5	5
3	2020/09/19 10:20:08 AM GMT+7	Eca Trisya Handayani,S.Pd	32		Perempuan		S1 Sederajat		SMP dan SMK		2012		2018		Produktif Akuntansi	10;11;12	2					5	5	5	5	5	4	5	5	5	5	5	5	5	5	5	5	5	5	5	5	5	5	5	5	5	5	4	5
45	2020/09/19 1:42:12 PM GMT+7	Imam Mustaqim, S.Pd	28		Laki-laki		S1 Sederajat		SMP dan SMK		2014		2018		IPA dan Kimia	7;10	1					5	5	5	5	5	4	5	5	5	5	5	4	5	5	5	5	5	5	5	5	5	5	5	5	4	5	5	5
21	2020/09/19 11:10:28 AM GMT+7	Nadila, S.Pd	28		Perempuan		S1 Sederajat		SMP dan SMK		2014		2018		Seni Budaya, Budaya Melayu Riau, dan Prakarya	7;8;9	2					5	4	5	5	5	5	4	5	5	4	4	4	4	5	4	4	4	4	4	4	4	4	4	4	4	4	4	4
17	2020/09/19 10:33:24 AM GMT+7	Henni Puspita Silalahihenni10@gmail.com, S. Pd	30	37	Perempuan		S1 Sederajat		SMP dan SMK		2014		2018		Bahasa Inggris	9;10;11;12	2					4	5	5	3	4	5	5	5	5	5	4	3	5	5	5	5	4	5	5	5	5	5	4	5	5	5	5	5
18	2020/09/19 10:36:48 AM GMT+7	Ario Sentono, S.Pd.	28		Laki-laki		S1 Sederajat		SMP dan SMK		2016		2018		Penjas	7;11;12	1					5	5	5	5	5	5	5	5	5	5	4	5	5	4	4	4	4	4	4	4	4	5	4	4	4	4	4	4
1	2020/09/19 10:19:27 AM GMT+7	Buhairah, S.Pd.	25		Perempuan		S1 Sederajat		SMP dan SMK		2017		2018		Bahasa Indonesia	8;10;12	2					5	5	5	4	5	5	5	5	5	5	5	5	5	5	5	4	3	5	5	5	5	5	4	5	5	5	5	5
22	2020/09/19 11:10:44 AM GMT+7	Rizki Wulandari.M,S.Pd	23		Perempuan		S1 Sederajat		SMP dan SMK		2018		2018		PKn, Sejarah Indonesia, Kewirausahaan	7;10;11;12	2					4	4	4	5	5	5	5	5	4	4	5	5	4	5	5	5	5	5	5	4	4	5	4	4	4	4	4	4
25	2020/09/19 11:54:49 AM GMT+7	Ratna Sari, S.Pd	24		Perempuan		S1 Sederajat		SMP dan SMK		2018		2018		matematika, budaya melayu riau (BMR)	9;10;11;12	2					4	3	4	3	3	4	4	4	4	4	3	4	4	4	4	4	4	4	4	4	4	4	4	4	4	4	4	4
9	2020/09/19 10:26:31 AM GMT+7	Viny Aprila Sari, S.Kom.	26		Perempuan		S1 Sederajat		SMP dan SMK		2018		2018		Produktif TKJ dan TIK kelas 8	8;10;11;12	2					4	4	4	4	4	4	4	4	4	4	4	4	4	5	5	5	5	5	5	5	5	5	4	4	4	4	5	5
11	2020/09/19 10:28:09 AM GMT+7	Susanti, S.E.	26		Perempuan		S1 Sederajat		SMP dan SMK		2017		2017		B.Tionghoa dan MoraL Etika	8;10;12	2					5	5	5	5	5	5	5	5	5	5	5	5	5	5	5	5	5	5	5	5	5	5	5	5	5	5	5	5
24	2020/09/19 11:34:17 AM GMT+7	Rozi Pebriko. S.Pd.	29		Laki-laki		S1 Sederajat		SMP dan SMK		2015		2016		PJOK	8;9;10	1					5	5	4	5	5	5	4	5	5	5	5	5	5	5	4	4	4	4	5	5	5	5	5	5	4	5	4	4
16	2020/09/19 10:32:28 AM GMT+7	Wardiyatni, S.Pd.B.	27		Perempuan		S1 Sederajat		SMP dan SMK		2015		2016		Pendidikan agama Buddha	8;9;10;11;12	2					5	5	5	4	4	4	4	4	4	4	4	4	5	4	4	4	3	5	5	4	5	5	4	4	4	5	4	5
5	2020/09/19 10:22:15 AM GMT+7	Setepen, S.Kom.	23		Laki-laki		S1 Sederajat		SMP dan SMK		2015		2015		Komputer	11;12	1					4	3	4	5	3	3	4	4	4	3	4	4	5	5	5	5	5	5	5	5	5	5	4	4	3	3	3	3
43	2020/09/19 1:34:20 PM GMT+7	Rona Meliance, S.Pd.	34		Perempuan		S1 Sederajat		SMP dan SMK		2009		2013		IPA dan Fisika	8;9;10	2					4	5	5	5	5	4	4	5	5	5	4	4	5	5	5	5	5	5	5	5	4	4	4	4	4	5	5	5
2	2020/09/19 10:20:06 AM GMT+7	Mailiza Amalia, M.Pd.	28		Perempuan		S2 Sederajat		SMP dan SMK		2015		2015	42	IPS dan Etika Profesi	7;8;9;10	2					5	5	5	5	5	4	4	5	4	5	4	4	5	5	5	5	5	5	5	5	4	3	5	5	5	5	5	5
12	2020/09/19 10:28:16 AM GMT+7	Wilson Tang	19		Laki-laki		SMA/K Sederajat		SMP dan SMK	24	2019		2019		Bahasa Tionghoa	7;9;11	1					5	5	4	4	4	4	4	5	5	5	4	4	5	5	5	5	5	5	5	5	3	3	4	4	4	4	4	4
																						1	2	3	4	5	6	7	8	9	10	11	12	13	14	15	16	17	18	19	20	21	22	23	24	25	26	27	28
																1						0	0	0	0	0	0	0	0	0	0	0	0	0	0	0	0	0	0	0	0	0	0	0	0	0	0	0	0
																2						0	0	0	0	0	0	0	0	0	0	0	0	0	0	0	0	0	0	0	0	0	0	1	0	0	0	1	0
																3						5	8	2	7	6	1	5	1	1	1	8	8	1	0	0	3	5	1	1	1	7	2	2	2	2	2	6	2
																4						23	22	26	23	25	32	28	28	33	25	29	30	23	14	17	23	19	13	12	13	22	19	32	26	30	18	32	26
																5						29	27	29	27	26	24	24	28	23	31	20	19	33	43	40	31	33	43	44	43	28	36	22	29	25	37	18	29
																						57	57	57	57	57	57	57	57	57	57	57	57	57	57	57	57	57	57	57	57	57	57	57	57	57	57	57	57
[truncated: 25 more columns]

## Sheet: Sheet2
		No	Pernyataan	Jawaban Responden					Total	Rata-rata	Kesimpulan
				1	2	3	4	5						Interval	Kesimpulan
		1	X1.1	0	0	5	23	29	57	4.42105	Sangat Setuju	Sangat Setuju	1	1-1,79	STS
		2	X1.2	0	0	8	22	27	57	4.33333	Sangat Setuju	Sangat Setuju	2	1.80-2.59	TS
		3	X1.3	0	0	2	26	29	57	4.47368	Sangat Setuju	Sangat Setuju	3	2.60-3,39	CS
		4	X1.4	0	0	7	23	27	57	4.35088	Sangat Setuju	Sangat Setuju	4	3,40-4,19	STS
		5	X1.5	0	0	6	25	26	57	4.35088	Sangat Setuju	Sangat Setuju	5	4,20-5,00	SS
		6	X1.6	0	0	1	32	24	57	4.40351	Sangat Setuju	Sangat Setuju
		7	X1.7	0	0	5	28	24	57	4.33333	Sangat Setuju	Sangat Setuju
		8	X1.8	0	0	1	28	28	57	4.47368	Sangat Setuju	Sangat Setuju
		9	X1.9	0	0	1	33	23	57	4.38596	Sangat Setuju	Sangat Setuju
		10	X1.10	0	0	1	25	31	57	4.52632	Sangat Setuju	Sangat Setuju
		11	X1.11	0	0	8	29	20	57	4.21053	Sangat Setuju	Sangat Setuju
		12	X1.12	0	0	8	30	19	57	4.19298	Sangat Setuju	Sangat Setuju
		13	X1.13	0	0	1	23	33	57	4.5614	Sangat Setuju	Sangat Setuju
			Rata-rata							4.38596	Sangat Setuju	Sangat Setuju
										4.5614		Sangat Setuju
										4.19298		Sangat Setuju
		No	Pernyataan	Jawaban Responden					Total	Rata-rata	Kesimpulan
				1	2	3	4	5
		1	X2.1	0	0	0	14	43	57	4.75439		Sangat Setuju
		2	X2.2	0	0	0	17	40	57	4.70175		Sangat Setuju
		3	X2.3	0	0	3	23	31	57	4.49123		Sangat Setuju
		4	X2.4	0	0	5	19	33	57	4.49123		Sangat Setuju
		5	X2.5	0	0	1	13	43	57	4.73684		Sangat Setuju
		6	X2.6	0	0	1	12	44	57	4.75439		Sangat Setuju
		7	X2.7	0	0	1	13	43	57	4.73684		Sangat Setuju
		8	X2.8	0	0	7	22	28	57	4.36842		Sangat Setuju
		9	X2.9	0	0	2	19	36	57	4.59649		Sangat Setuju
			Rata-rata							4.62573		Sangat Setuju
										4.75439		Sangat Setuju
										4.36842		Sangat Setuju
		No	Pernyataan	Jawaban Responden					Total	Rata-rata	Kesimpulan
				1	2	3	4	5
		1	X3.1	0	1	2	32	22	57	4.31579		Sangat Setuju
		2	x3.2	0	0	2	26	29	57	4.47368		Sangat Setuju
		3	X3.3	0	0	2	30	25	57	4.40351		Sangat Setuju
		4	X3.4	0	0	2	18	37	57	4.61404		Sangat Setuju
		5	X3.5	0	1	6	32	18	57	4.17544		Setuju
		6	X3.6	0	0	2	26	29	57	4.47368		Sangat Setuju
		7	X3.7	0	0	3	24	30	57	4.47368		Sangat Setuju
		8	X3.8	0	0	4	26	27	57	4.40351		Sangat Setuju
		9	X3.9	0	0	2	29	26	57	4.42105		Sangat Setuju
		10	X3.10	0	0	3	30	24	57	4.36842		Sangat Setuju
		11	X3.11	0	0	2	28	27	57	4.4386		Sangat Setuju
		12	X3.12	0	1	4	27	25	57	4.33333		Sangat Setuju
		13	X3.13	0	0	5	23	29	57	4.42105		Sangat Setuju
			Rata-rata							4.40891		Sangat Setuju
										4.61404		Sangat Setuju
										4.17544		Setuju
		No	Pernyataan	Jawaban Responden					Total	Rata-rata	Kesimpulan
				1	2	3	4	5
		1	Y1.1	0	0	4	30	23	57	4.33333		Sangat Setuju
		2	Y1.2	0	0	2	26	29	57	4.47368		Sangat Setuju
		3	Y1.3	0	0	5	31	21	57	4.2807		Sangat Setuju
		4	Y1.4	0	0	2	35	20	57	4.31579		Sangat Setuju
		5	Y1.5	0	0	4	34	19	57	4.26316		Sangat Setuju
		6	Y1.6	0	0	6	27	24	57	4.31579		Sangat Setuju
		7	Y1.7	0	0	2	18	37	57	4.61404		Sangat Setuju
		8	Y1.8	0	0	3	23	31	57	4.49123		Sangat Setuju
			Rata-rata							4.38596		Sangat Setuju
										4.61404		Sangat Setuju
										4.26316		Sangat Setuju
		No	Pernyataan	Jawaban Responden					Total	Rata-rata	Kesimpulan
				1	2	3	4	5
		1	Y2.1	0	0	1	26	30	57	4.50877		Sangat Setuju
		2	Y2.2	0	0	1	27	29	57	4.49123		Sangat Setuju
		3	Y2.3	0	0	2	22	33	57	4.54386		Sangat Setuju
		4	Y2.4	0	0	0	26	31	57	4.54386		Sangat Setuju
		5	Y2.5	0	0	2	31	24	57	4.38596		Sangat Setuju
		6	Y2.6	0	0	2	24	31	57	4.50877		Sangat Setuju
		7	Y2.7	0	0	1	28	28	57	4.47368		Sangat Setuju
		8	Y2.8	0	0	1	24	32	57	4.54386		Sangat Setuju
		9	Y2.9	0	0	1	24	32	57	4.54386		Sangat Setuju
		10	Y2.10	0	0	1	21	35	57	4.59649		Sangat Setuju
			Rata-rata							4.51404		Sangat Setuju
										4.59649		Sangat Setuju
										4.38596		Sangat Setuju

## Sheet: hitung jumlah (2)
	Timestamp	1. Nama Lengkap Responden (lengkap dengan gelar) contoh: James Bond Wijaya, S.Pd.	2. Usia (dalam tahun) contoh: 35		3. Jenis Kelamin		4. Pendidikan Terakhir		5. Unit Kerja di Sekolah Metta Maitreya		6. Mulai mengajar sebagai guru sejak tahun (diisi dengan tahun) contoh: 2010		7. Mulai mengajar di Sekolah Metta Maitreya sejak tahun (diisi dengan tahun) contoh: 2012		8. Mata pelajaran yang diampu (boleh diisi lebih dari satu)	9. Kelas yang diajar	Pimpinan memiliki strategi yang jelas dan realistis	Strategi disampaikan dengan baik, jelas dan dapat diterima bawahan	Tujuan yang ditetapkan pimpinan dapat membawa perubahan yang lebih baik	Pimpinan memberikan perhatian secara personal dan sangat memotivasi kerja bawahan	Pimpinan peduli terhadap setiap masalah yang terjadi pada bawahan	Pimpinan memperhatikan lingkungan kerja dan kenyamanan bawahan di dalam bekerja	Pimpinan memotivasi bawahan untuk membekali diri dengan pengetahuan dan keahlian dalam usaha meningkatkan kompetensi	Pimpinan memotivasi bawahan untuk memiliki tekad menyelesaikan tugas hingga tuntas	Pimpinan mengajak bawahan untuk berorientasi pada kualitas	Pimpinan mengajak bawahan untuk bekerja dalam tim dan harmonis	Pimpinan dapat menyelesaikan setiap konflik dengan baik	Pimpinan menghargai setiap perbedaan pendapat untuk tujuan ke arah yang lebih baik	Pimpinan mengajak seluruh bawahan untuk menghormati perbedaan dan keyakinan	Penerangan di ruang kerja yang baik akan mendukung pekerjaan	Sirkulasi udara di ruang kerja yang baik akan mendukung pekerjaan	Guru dapat bekerja nyaman jika tempat kerja tidak terganggu suara ribut	Penataan warna dan dekorasi di tempat kerja berpengaruh terhadap perasaan dan mood.	Ruangan tidak pengap dan tidak berbau dapat mendukung pekerjaan	Keamanan di tempat kerja memberikan rasa aman dalam bekerja.	Hubungan harmonis antara atasan dan rekan kerja dapat mendukung pekerjaan	Guru mendapatkan peluang untuk maju dan meningkatkan prestasi di tempat kerja	Guru merasa aman bekerja tanpa khawatir kehilangan barang	Guru mendapatkan kepuasan atas pekerjaan yang dilakukan	Guru berusaha mengembangkan diri dan kemampuannya	Guru menaati segala peraturan yang ada	Guru berusaha memberikan pelayanan terbaik pada peserta didik dan orang tua	Guru berinisiatif dalam bekerja dan tidak selalu bergantung pada petunjuk pimpinan	Guru menetapkan rencana kerja dan berusaha untuk menyelesaikan dengan baik	Rekan kerja saling menghargai, menghormati, dan melayani	Guru membantu rekan kerja yang kurang cakap dalam bekerja	Guru mengutamakan kualitas dalam menyelesaikan pekerjaan	Guru berinovasi menemukan hal baru untuk perkembangan sekolah kedepannya	Guru bekerja secara efektif dan efisien
15	Anonymous	Anonymous	24		Perempuan		D3 Sederajat	1	PAUD		2013		2018		Guru Tematik	TK B	5	5	5	5	5	5	5	5	5	5	5	5	5	5	5	5	5	5	5	5	5	5	5	5	5	5	5	5	5	5	5	5	5
38	Anonymous	Anonymous	36		Perempuan		S1 Sederajat		PAUD		2012		2019		Guru Tematik	TK A	5	5	5	5	5	5	5	5	5	5	5	5	5	5	5	5	5	5	5	5	5	5	5	5	5	5	5	5	5	5	5	5	5
26	Anonymous	Anonymous	29		Perempuan		S1 Sederajat		PAUD		2015		2019		English and Science	KB;TK A;TK B	4	5	4	4	4	4	4	4	4	4	4	5	5	5	5	4	4	4	4	5	4	4	5	4	4	4	4	4	5	4	4	4	4
56	Anonymous	Anonymous	35		Perempuan		S1 Sederajat		PAUD		2011		2016		Armel, B. Tionghoa	KB;TK A;TK B;3;4;5;6;7;8;9;10;11;12	4	4	4	3	4	4	4	4	4	4	4	4	4	5	5	5	5	5	5	5	3	4	2	3	3	3	2	3	3	3	3	3	3
41	Anonymous	Anonymous	42		Perempuan		S1 Sederajat		PAUD		2011		2011		Tematik	KB	5	5	5	5	5	5	5	5	5	5	5	5	5	5	5	5	5	5	5	5	5	5	5	5	5	5	5	5	5	5	5	5	5
14	Anonymous	Anonymous	24		Laki-laki		SMA/K Sederajat		PAUD		2019		2019		Bahasa Tionghoa	KB;TK A;TK B	5	4	5	4	4	4	5	5	4	4	5	5	5	5	5	5	5	5	5	5	5	5	5	5	5	5	5	5	5	5	5	5	5
29	Anonymous	Anonymous	20	2	Perempuan		SMA/K Sederajat		PAUD		2019		2019		Moral etika	KB;TK A;TK B	5	5	5	5	5	5	5	5	5	5	5	5	5	5	5	5	5	5	5	5	5	5	5	5	5	5	5	5	5	5	5	5	5
7	Anonymous	Anonymous	24		Perempuan		SMA/K Sederajat		PAUD	8	2010		2017		Pendidikan PAUD, pendidikan Moral Etika	TK B	5	5	5	5	5	5	5	5	5	5	5	5	5	5	5	4	4	5	5	5	5	5	4	5	5	5	4	5	5	5	5	5	5
50	Anonymous	Anonymous	23		Perempuan		S1 Sederajat		SD		2019		2019		Bahasa inggris, matematika(sd), tematik	4;5;6	4	4	4	4	4	4	4	5	4	5	4	4	4	4	4	4	4	4	5	4	4	4	4	4	4	5	4	4	4	4	4	4	4
36	Anonymous	Anonymous	24		Perempuan		S1 Sederajat		SD		2019		2019		tematik, Matematika dan Budaya Melayu Riau	4	3	3	4	3	3	4	3	4	4	4	3	3	4	5	5	4	5	5	5	5	4	4	4	5	4	5	3	5	3	3	4	4	5
39	Anonymous	Anonymous	24		Perempuan		S1 Sederajat		SD		2019		2019		Guru kelas dan guru bidan BMR	3	4	4	5	4	4	5	4	4	4	4	4	4	5	4	4	4	4	4	4	4	4	4	4	4	5	4	4	4	4	4	4	4	4
48	Anonymous	Anonymous	24		Perempuan		S1 Sederajat		SD		2019		2019		Tematik	2	5	5	5	5	4	4	5	5	5	5	4	4	5	5	5	4	4	5	5	5	5	5	5	5	5	5	4	4	4	4	5	5	5
30	Anonymous	Anonymous	32		Perempuan		S1 Sederajat		SD		2011		2018		Tema dan Bahasa Inggris	KB	5	5	5	5	5	5	4	5	5	5	5	5	5	5	5	5	4	4	4	5	5	5	4	5	5	5	5	5	5	5	5	5	5
47	Anonymous	Anonymous	28		Laki-laki		S1 Sederajat		SD		2015		2018		Guru kelas dan Bahasa Inggris	3	5	5	5	5	4	5	5	4	4	5	4	4	5	5	5	3	3	5	5	4	5	5	5	5	5	5	4	5	5	5	4	5	5
53	Anonymous	Anonymous	34		Perempuan		S1 Sederajat		SD		2010		2016		Komputer	1;2;3;4;5;6	3	3	3	4	4	4	3	3	4	4	3	3	3	4	4	4	4	4	4	4	3	4	4	4	4	4	4	4	4	4	4	3	4
32	Anonymous	Anonymous	31		Perempuan		S1 Sederajat		SD		2011		2016		Matematika, Tematik	5	4	4	4	3	4	4	4	4	4	4	4	4	4	5	5	5	5	5	5	5	4	5	4	4	4	5	5	5	5	5	5	5	5
20	Anonymous	Anonymous	28		Perempuan		S1 Sederajat		SD		2012		2016		Guru kelas, BMR	3	4	4	4	4	4	4	4	4	4	4	4	4	4	5	5	5	5	5	5	5	4	4	4	4	4	4	4	4	4	4	4	4	4
27	Anonymous	Anonymous	27		Perempuan		S1 Sederajat		SD		2016		2016		Matematika	5	5	4	5	4	4	4	5	5	4	5	4	4	5	5	4	5	4	5	5	5	5	5	4	4	4	5	4	4	4	4	4	4	4
37	Anonymous	Anonymous	29		Perempuan		S1 Sederajat		SD		2016		2016		Guru Tematik SD	4	3	3	4	3	3	4	3	4	4	4	3	3	4	5	5	4	5	5	5	5	3	4	4	5	4	5	3	5	4	4	4	4	4
13	Anonymous	Anonymous	29		Perempuan		S1 Sederajat		SD		2013		2014		Guru kelas	6	5	4	4	4	4	4	4	4	4	5	4	4	4	5	4	5	5	5	4	5	4	5	4	4	4	4	4	4	5	4	4	4	4
55	Anonymous	Anonymous	32		Perempuan		S1 Sederajat		SD		2013		2014		Bahasa Indonesia	1	4	4	4	4	4	4	4	4	4	4	3	3	4	5	5	5	5	5	5	5	3	5	5	5	4	5	3	4	3	3	4	4	4
4	Anonymous	Anonymous	23		Perempuan		S1 Sederajat		SD		2014		2014		Tematik	2	4	4	4	5	5	4	4	4	4	5	4	4	5	5	5	4	3	5	5	5	5	5	4	5	5	5	4	5	5	4	5	4	5
31	Anonymous	Anonymous	34		Perempuan		S1 Sederajat		SD		2014		2014		Guru kelas	1	5	5	5	5	5	5	5	5	5	5	5	5	5	5	5	5	5	5	5	5	5	5	5	5	5	5	5	5	5	5	5	5	5
8	Anonymous	Anonymous	31		Perempuan		S1 Sederajat		SD		2013		2013		Guru kelas(Tema)	6	5	5	5	5	5	5	5	4	4	5	5	5	5	4	5	5	5	5	5	5	5	5	5	4	4	5	3	4	5	5	4	5	4
34	Anonymous	Anonymous	38	16	Laki-laki	14	S1 Sederajat		SD		2006		2010		PJOK	2;3;4;5;6	4	4	4	4	4	4	4	4	4	4	4	4	4	4	4	4	4	4	4	4	4	4	4	4	4	4	4	4	4	4	4	4	4
33	Anonymous	Anonymous	35		Perempuan		S1 Sederajat		SD		2010		2010		Guru kelas dan B.Inggris	1	5	5	5	5	5	5	5	5	5	5	5	5	5	5	5	5	5	5	5	5	5	5	5	5	5	5	5	5	5	5	5	5	5
35	Anonymous	Anonymous	35		Perempuan		S1 Sederajat		SD		2010		2010	10	Tematik	4	3	3	4	3	3	4	3	4	4	4	3	3	4	5	5	4	5	5	5	5	3	4	4	5	4	5	3	5	4	4	4	4	5
10	Anonymous	Anonymous	36		Perempuan		S1 Sederajat		SD		2008		2008		Guru kelas (PPKn, Bahasa Indonesia, MTK, IPA, IPS, SBdP)	6	4	4	4	4	4	4	4	4	4	4	4	3	4	5	5	5	5	5	5	5	4	5	4	4	5	5	4	4	5	5	4	4	4
51	Anonymous	Anonymous	36		Perempuan		S1 Sederajat		SD		2007		2007		Bahasa Indonesia	5	4	4	4	4	5	4	4	4	4	5	4	4	4	5	5	4	5	5	5	5	4	5	4	4	4	5	4	4	4	5	4	4	4
57	Anonymous	Anonymous	44	2	Perempuan	43	S1 Sederajat	48	SD		2007		2007	3	Pab	6	4	4	4	4	4	4	4	4	4	4	4	4	4	5	5	5	5	5	5	5	4	5	4	4	4	4	4	4	4	4	4	4	4
40	Anonymous	Anonymous	21		Laki-laki		SMA/K Sederajat		SD		2019		2019		Bahasa Tionghoa, Moral Etika, dan Pendidikan Agama Buddha	2;5	5	5	5	5	5	5	5	5	5	5	5	5	5	5	5	5	5	5	5	5	5	5	5	5	5	5	5	5	5	5	5	5	5
44	Anonymous	Anonymous	27		Laki-laki		SMA/K Sederajat		SD		2011		2017		Bahasa Tonghoa, Pendidikan Agama Buddha, Moral Etika	1;3	5	5	5	5	5	5	5	5	5	5	4	4	5	4	5	3	5	5	5	5	5	5	5	5	5	5	4	5	5	5	5	5	5
28	Anonymous	Anonymous	22		Laki-laki		SMA/K Sederajat	7	SD	25	2017		2017		pendidikan agama buddha, bahasa tionghoa dan moral etika	4;6	4	4	4	4	4	4	4	4	4	4	4	4	4	4	4	4	4	4	4	4	4	4	4	4	4	4	4	4	4	4	4	4	4
46	Anonymous	Anonymous	36		Perempuan		S1 Sederajat		SMP dan SMK		2008		2020		Bahasa Indonesia	7;9;11	5	5	5	5	5	5	5	5	5	5	5	5	5	5	5	5	5	5	5	5	5	5	5	5	5	5	4	5	5	5	5	5	5
42	Anonymous	Anonymous	25		Laki-laki		S1 Sederajat		SMP dan SMK		2020		2020	2	Pendidikan Agama Buddha	8	5	5	5	5	5	5	5	4	4	4	3	4	4	5	4	5	3	5	5	4	4	4	5	5	4	4	4	4	4	4	5	4	4
54	Anonymous	Anonymous	24		Laki-laki		S1 Sederajat		SMP dan SMK		2018		2019		Seni Budaya, Budaya Melayu Riau, Prakarya	7;8;9;10;11;12	4	3	3	4	3	4	3	4	3	4	3	4	4	4	4	4	4	5	5	5	3	5	3	3	5	5	4	5	4	4	4	4	5
23	Anonymous	Anonymous	28		Perempuan		S1 Sederajat		SMP dan SMK		2018		2019		TIK, SIMDIG dan JARDAS	7;9;10	4	4	4	4	4	4	4	4	4	4	4	4	4	4	4	3	4	3	3	3	4	4	4	4	4	4	4	4	4	4	4	4	4
19	Anonymous	Anonymous	23		Laki-laki		S1 Sederajat		SMP dan SMK		2019		2019		Komputer, Bahasa Inggris	7;10;11	3	3	4	4	4	4	4	4	4	4	4	4	4	4	4	4	4	4	4	5	4	4	4	4	4	4	4	4	4	4	4	4	4
6	Anonymous	Anonymous	24		Perempuan		S1 Sederajat		SMP dan SMK		2019		2019		Pendidikan Pancasila dan kewarganegaraan	8;9;10;11;12	4	4	4	4	4	4	4	4	4	4	4	4	4	4	4	4	4	4	4	4	4	4	4	4	4	4	4	4	4	4	4	4	4
49	Anonymous	Anonymous	24		Perempuan		S1 Sederajat		SMP dan SMK		2019		2019		Matematika dan BMR	3;7;8;10;11	5	4	4	4	4	5	4	4	4	5	5	4	5	5	5	4	5	5	5	5	5	4	5	5	5	5	4	4	4	4	4	4	4
52	Anonymous	Anonymous	25		Perempuan		S1 Sederajat		SMP dan SMK		2019		2019		Produktif Akuntansi (Ekonomi Bisnis, Perbankan Dasar, Spreadsheet, Administrasi Pajak, Akuntansi Keuangan)	10;11;12	4	4	5	5	5	5	5	5	5	5	5	3	5	5	5	5	5	5	5	5	5	5	3	5	5	5	5	5	5	5	5	5	4
3	Anonymous	Anonymous	32		Perempuan		S1 Sederajat		SMP dan SMK		2012		2018		Produktif Akuntansi	10;11;12	5	5	5	5	5	4	5	5	5	5	5	5	5	5	5	5	5	5	5	5	5	5	5	5	5	5	4	5	5	5	4	5	5
45	Anonymous	Anonymous	28		Laki-laki		S1 Sederajat		SMP dan SMK		2014		2018		IPA dan Kimia	7;10	5	5	5	5	5	4	5	5	5	5	5	4	5	5	5	5	5	5	5	5	5	5	5	5	4	5	5	5	5	5	5	5	5
21	Anonymous	Anonymous	28		Perempuan		S1 Sederajat		SMP dan SMK		2014		2018		Seni Budaya, Budaya Melayu Riau, dan Prakarya	7;8;9	5	4	5	5	5	5	4	5	5	4	4	4	4	5	4	4	4	4	4	4	4	4	4	4	4	4	4	4	4	4	4	4	4
17	Anonymous	Anonymous	30	37	Perempuan		S1 Sederajat		SMP dan SMK		2014		2018		Bahasa Inggris	9;10;11;12	4	5	5	3	4	5	5	5	5	5	4	3	5	5	5	5	4	5	5	5	5	5	4	5	5	5	5	5	5	5	5	5	5
18	Anonymous	Anonymous	28		Laki-laki		S1 Sederajat		SMP dan SMK		2016		2018		Penjas	7;11;12	5	5	5	5	5	5	5	5	5	5	4	5	5	4	4	4	4	4	4	4	4	5	4	4	4	4	4	4	4	4	4	4	4
1	Anonymous	Anonymous	25		Perempuan		S1 Sederajat		SMP dan SMK		2017		2018		Bahasa Indonesia	8;10;12	5	5	5	4	5	5	5	5	5	5	5	5	5	5	5	4	3	5	5	5	5	5	4	5	5	5	5	5	5	5	5	4	5
22	Anonymous	Anonymous	23		Perempuan		S1 Sederajat		SMP dan SMK		2018		2018		PKn, Sejarah Indonesia, Kewirausahaan	7;10;11;12	4	4	4	5	5	5	5	5	4	4	5	5	4	5	5	5	5	5	5	4	4	5	4	4	4	4	4	4	5	5	4	4	4
25	Anonymous	Anonymous	24		Perempuan		S1 Sederajat		SMP dan SMK		2018		2018		matematika, budaya melayu riau (BMR)	9;10;11;12	4	3	4	3	3	4	4	4	4	4	3	4	4	4	4	4	4	4	4	4	4	4	4	4	4	4	4	4	4	4	4	4	4
9	Anonymous	Anonymous	26		Perempuan		S1 Sederajat		SMP dan SMK		2018		2018		Produktif TKJ dan TIK kelas 8	8;10;11;12	4	4	4	4	4	4	4	4	4	4	4	4	4	5	5	5	5	5	5	5	5	5	4	4	4	4	5	5	5	4	5	5	4
11	Anonymous	Anonymous	26		Perempuan		S1 Sederajat		SMP dan SMK		2017		2017		B.Tionghoa dan MoraL Etika	8;10;12	5	5	5	5	5	5	5	5	5	5	5	5	5	5	5	5	5	5	5	5	5	5	5	5	5	5	5	5	5	5	5	5	5
24	Anonymous	Anonymous	29		Laki-laki		S1 Sederajat		SMP dan SMK		2015		2016		PJOK	8;9;10	5	5	4	5	5	5	4	5	5	5	5	5	5	5	4	4	4	4	5	5	5	5	5	5	4	5	4	4	4	4	5	5	5
16	Anonymous	Anonymous	27		Perempuan		S1 Sederajat		SMP dan SMK		2015		2016		Pendidikan agama Buddha	8;9;10;11;12	5	5	5	4	4	4	4	4	4	4	4	4	5	4	4	4	3	5	5	4	5	5	4	4	4	5	4	5	5	5	5	4	4
5	Anonymous	Anonymous	23		Laki-laki		S1 Sederajat		SMP dan SMK		2015		2015		Komputer	11;12	4	3	4	5	3	3	4	4	4	3	4	4	5	5	5	5	5	5	5	5	5	5	4	4	3	3	3	3	4	3	3	3	3
43	Anonymous	Anonymous	34		Perempuan		S1 Sederajat		SMP dan SMK		2009		2013		IPA dan Fisika	8;9;10	4	5	5	5	5	4	4	5	5	5	4	4	5	5	5	5	5	5	5	5	4	4	4	4	4	5	5	5	5	5	5	5	5
2	Anonymous	Anonymous	28		Perempuan		S2 Sederajat		SMP dan SMK		2015		2015	42	IPS dan Etika Profesi	7;8;9;10	5	5	5	5	5	4	4	5	4	5	4	4	5	5	5	5	5	5	5	5	4	3	5	5	5	5	5	5	5	5	5	4	5
12	Anonymous	Anonymous	19		Laki-laki		SMA/K Sederajat		SMP dan SMK	24	2019		2019		Bahasa Tionghoa	7;9;11	5	5	4	4	4	4	4	5	5	5	4	4	5	5	5	5	5	5	5	5	3	3	4	4	4	4	4	4	4	4	4	4	4
																	1	2	3	4	5	6	7	8	9	10	11	12	13	14	15	16	17	18	19	20	21	22	23	24	25	26	27	28	29	30	31	32	33
																1	0	0	0	0	0	0	0	0	0	0	0	0	0	0	0	0	0	0	0	0	0	0	0	0	0	0	0	0	0	0	0	0	0
																2	0	0	0	0	0	0	0	0	0	0	0	0	0	0	0	0	0	0	0	0	0	0	1	0	0	0	1	0	0	0	0	0	0
																3	5	8	2	7	6	1	5	1	1	1	8	8	1	0	0	3	5	1	1	1	7	2	2	2	2	2	6	2	3	4	2	3	2
																4	23	22	26	23	25	32	28	28	33	25	29	30	23	14	17	23	19	13	12	13	22	19	32	26	30	18	32	26	24	26	29	30	28
																5	29	27	29	27	26	24	24	28	23	31	20	19	33	43	40	31	33	43	44	43	28	36	22	29	25	37	18	29	30	27	26	24	27
																	57	57	57	57	57	57	57	57	57	57	57	57	57	57	57	57	57	57	57	57	57	57	57	57	57	57	57	57	57	57	57	57	57
[truncated: 20 more columns]
