# Supplementary material for: Exploring Prajnamitra Maitreya Buddhists School Pekanbaru: Do leadership, work environment, and organisational culture influence the teachers’ competence and work performance?
Source: PLoS One. 2023 May 16;18(5):e0282941. doi: 10.1371/journal.pone.0282941 (PMC10187918; doi:10.1371/journal.pone.0282941)
Supplement: S2 File — (ZIP) [file pone.0282941.s002.zip › Angket Penelitian Herni Lestari olah valid reliab.xlsx]

## Sheet: valid
	Nama	Usia	Jenis Kelamin	Tingkat Pendidikan	Unit Kerja	Mulai jadi guru	Mulai di Metta	Usia	Jenis Kelamin	Tingkat Pendidikan	Unit Kerja	Mulai jadi guru	Mulai di Metta	X1.1	X1.2	X1.3	X1.4	X1.5	X1.6	X1.7	X1.8	X1.9	X1.10	X1.11	X1.12	X1.13	sum	AVG X1	X2.1	X2.2	X2.3	X2.4	X2.5	X2.6	X2.7	X2.8	X2.9	sum	AVG X2	X3.1	X3.2	X3.3	X3.4	X3.5	X3.6	X3.7	X3.8	X3.9	X3.10
12	Anonymous	<21 tahun	Laki-laki	SMA/K Sederajat	SMP dan SMK	1-5 tahun	1-5 tahun	1	1	1	3	1	1	5	5	4	4	4	4	4	5	5	5	4	4	5	58	4.46154	5	5	5	5	5	5	5	3	3	41	4.55556	4	4	4	4	4	4	4	4	4	4
29	Anonymous	<21 tahun	Perempuan	SMA/K Sederajat	PAUD	1-5 tahun	1-5 tahun	1	2	1	1	1	1	5	5	5	5	5	5	5	5	5	5	5	5	5	65	5	5	5	5	5	5	5	5	5	5	45	5	5	5	5	5	5	5	5	5	5	5
41	Anonymous	>40 tahun	Perempuan	S1 Sederajat	PAUD	6-10 tahun	6-10 tahun	4	2	3	1	2	2	5	5	5	5	5	5	5	5	5	5	5	5	5	65	5	5	5	5	5	5	5	5	5	5	45	5	5	5	5	5	5	5	5	5	5	5
57	Anonymous	>40 tahun	Perempuan	S1 Sederajat	SD	>10 tahun	>10 tahun	4	2	3	2	3	3	4	4	4	4	4	4	4	4	4	4	4	4	4	52	4	5	5	5	5	5	5	5	4	5	44	4.88889	4	4	4	4	4	4	4	4	4	4
1	Anonymous	21-30 tahun	Perempuan	S1 Sederajat	SMP dan SMK	1-5 tahun	1-5 tahun	2	2	3	3	1	1	5	5	5	4	5	5	5	5	5	5	5	5	5	64	4.92308	5	5	4	3	5	5	5	5	5	42	4.66667	4	5	5	5	5	5	5	5	5	4
2	Anonymous	21-30 tahun	Perempuan	S2 Sederajat	SMP dan SMK	1-5 tahun	1-5 tahun	2	2	4	3	1	1	5	5	5	5	5	4	4	5	4	5	4	4	5	60	4.61538	5	5	5	5	5	5	5	4	3	42	4.66667	5	5	5	5	5	5	5	5	5	4
4	Anonymous	21-30 tahun	Perempuan	S1 Sederajat	SD	6-10 tahun	6-10 tahun	2	2	3	2	2	2	4	4	4	5	5	4	4	4	4	5	4	4	5	56	4.30769	5	5	4	3	5	5	5	5	5	42	4.66667	4	5	5	5	4	5	5	4	5	4
5	Anonymous	21-30 tahun	Laki-laki	S1 Sederajat	SMP dan SMK	1-5 tahun	1-5 tahun	2	1	3	3	1	1	4	3	4	5	3	3	4	4	4	3	4	4	5	50	3.84615	5	5	5	5	5	5	5	5	5	45	5	4	4	3	3	3	3	4	3	3	3
6	Anonymous	21-30 tahun	Perempuan	S1 Sederajat	SMP dan SMK	1-5 tahun	1-5 tahun	2	2	3	3	1	1	4	4	4	4	4	4	4	4	4	4	4	4	4	52	4	4	4	4	4	4	4	4	4	4	36	4	4	4	4	4	4	4	4	4	4	4
7	Anonymous	21-30 tahun	Perempuan	SMA/K Sederajat	PAUD	6-10 tahun	1-5 tahun	2	2	1	1	2	1	5	5	5	5	5	5	5	5	5	5	5	5	5	65	5	5	5	4	4	5	5	5	5	5	43	4.77778	4	5	5	5	4	5	5	5	5	5
9	Anonymous	21-30 tahun	Perempuan	S1 Sederajat	SMP dan SMK	1-5 tahun	1-5 tahun	2	2	3	3	1	1	4	4	4	4	4	4	4	4	4	4	4	4	4	52	4	5	5	5	5	5	5	5	5	5	45	5	4	4	4	4	5	5	5	4	5	5
11	Anonymous	21-30 tahun	Perempuan	S1 Sederajat	SMP dan SMK	1-5 tahun	1-5 tahun	2	2	3	3	1	1	5	5	5	5	5	5	5	5	5	5	5	5	5	65	5	5	5	5	5	5	5	5	5	5	45	5	5	5	5	5	5	5	5	5	5	5
13	Anonymous	21-30 tahun	Perempuan	S1 Sederajat	SD	6-10 tahun	6-10 tahun	2	2	3	2	2	2	5	4	4	4	4	4	4	4	4	5	4	4	4	54	4.15385	5	4	5	5	5	4	5	4	5	42	4.66667	4	4	4	4	4	4	5	4	4	4
14	Anonymous	21-30 tahun	Laki-laki	SMA/K Sederajat	PAUD	1-5 tahun	1-5 tahun	2	1	1	1	1	1	5	4	5	4	4	4	5	5	4	4	5	5	5	59	4.53846	5	5	5	5	5	5	5	5	5	45	5	5	5	5	5	5	5	5	5	5	5
15	Anonymous	21-30 tahun	Perempuan	D3 Sederajat	PAUD	6-10 tahun	1-5 tahun	2	2	2	1	2	1	5	5	5	5	5	5	5	5	5	5	5	5	5	65	5	5	5	5	5	5	5	5	5	5	45	5	5	5	5	5	5	5	5	5	5	5
16	Anonymous	21-30 tahun	Perempuan	S1 Sederajat	SMP dan SMK	1-5 tahun	1-5 tahun	2	2	3	3	1	1	5	5	5	4	4	4	4	4	4	4	4	4	5	56	4.30769	4	4	4	3	5	5	4	5	5	39	4.33333	4	4	4	5	4	5	5	5	5	4
17	Anonymous	21-30 tahun	Perempuan	S1 Sederajat	SMP dan SMK	6-10 tahun	1-5 tahun	2	2	3	3	2	1	4	5	5	3	4	5	5	5	5	5	4	3	5	58	4.46154	5	5	5	4	5	5	5	5	5	44	4.88889	4	5	5	5	5	5	5	5	5	5
18	Anonymous	21-30 tahun	Laki-laki	S1 Sederajat	SMP dan SMK	1-5 tahun	1-5 tahun	2	1	3	3	1	1	5	5	5	5	5	5	5	5	5	5	4	5	5	64	4.92308	4	4	4	4	4	4	4	4	5	37	4.11111	4	4	4	4	4	4	4	4	4	4
19	Anonymous	21-30 tahun	Laki-laki	S1 Sederajat	SMP dan SMK	1-5 tahun	1-5 tahun	2	1	3	3	1	1	3	3	4	4	4	4	4	4	4	4	4	4	4	50	3.84615	4	4	4	4	4	4	5	4	4	37	4.11111	4	4	4	4	4	4	4	4	4	4
20	Anonymous	21-30 tahun	Perempuan	S1 Sederajat	SD	6-10 tahun	1-5 tahun	2	2	3	2	2	1	4	4	4	4	4	4	4	4	4	4	4	4	4	52	4	5	5	5	5	5	5	5	4	4	43	4.77778	4	4	4	4	4	4	4	4	4	4
21	Anonymous	21-30 tahun	Perempuan	S1 Sederajat	SMP dan SMK	6-10 tahun	1-5 tahun	2	2	3	3	2	1	5	4	5	5	5	5	4	5	5	4	4	4	4	59	4.53846	5	4	4	4	4	4	4	4	4	37	4.11111	4	4	4	4	4	4	4	4	4	4
22	Anonymous	21-30 tahun	Perempuan	S1 Sederajat	SMP dan SMK	1-5 tahun	1-5 tahun	2	2	3	3	1	1	4	4	4	5	5	5	5	5	4	4	5	5	4	59	4.53846	5	5	5	5	5	5	4	4	5	43	4.77778	4	4	4	4	4	4	5	5	4	4
23	Anonymous	21-30 tahun	Perempuan	S1 Sederajat	SMP dan SMK	1-5 tahun	1-5 tahun	2	2	3	3	1	1	4	4	4	4	4	4	4	4	4	4	4	4	4	52	4	4	4	3	4	3	3	3	4	4	32	3.55556	4	4	4	4	4	4	4	4	4	4
24	Anonymous	21-30 tahun	Laki-laki	S1 Sederajat	SMP dan SMK	1-5 tahun	1-5 tahun	2	1	3	3	1	1	5	5	4	5	5	5	4	5	5	5	5	5	5	63	4.84615	5	4	4	4	4	5	5	5	5	41	4.55556	5	5	4	5	4	4	4	4	5	5
25	Anonymous	21-30 tahun	Perempuan	S1 Sederajat	SMP dan SMK	1-5 tahun	1-5 tahun	2	2	3	3	1	1	4	3	4	3	3	4	4	4	4	4	3	4	4	48	3.69231	4	4	4	4	4	4	4	4	4	36	4	4	4	4	4	4	4	4	4	4	4
26	Anonymous	21-30 tahun	Perempuan	S1 Sederajat	PAUD	1-5 tahun	1-5 tahun	2	2	3	1	1	1	4	5	4	4	4	4	4	4	4	4	4	5	5	55	4.23077	5	5	4	4	4	4	5	4	4	39	4.33333	5	4	4	4	4	4	5	4	4	4
27	Anonymous	21-30 tahun	Perempuan	S1 Sederajat	SD	1-5 tahun	1-5 tahun	2	2	3	2	1	1	5	4	5	4	4	4	5	5	4	5	4	4	5	58	4.46154	5	4	5	4	5	5	5	5	5	43	4.77778	4	4	4	5	4	4	4	4	4	4
28	Anonymous	21-30 tahun	Laki-laki	SMA/K Sederajat	SD	1-5 tahun	1-5 tahun	2	1	1	2	1	1	4	4	4	4	4	4	4	4	4	4	4	4	4	52	4	4	4	4	4	4	4	4	4	4	36	4	4	4	4	4	4	4	4	4	4	4
36	Anonymous	21-30 tahun	Perempuan	S1 Sederajat	SD	1-5 tahun	1-5 tahun	2	2	3	2	1	1	3	3	4	3	3	4	3	4	4	4	3	3	4	45	3.46154	5	5	4	5	5	5	5	4	4	42	4.66667	4	5	4	5	3	5	3	3	4	4
37	Anonymous	21-30 tahun	Perempuan	S1 Sederajat	SD	1-5 tahun	1-5 tahun	2	2	3	2	1	1	3	3	4	3	3	4	3	4	4	4	3	3	4	45	3.46154	5	5	4	5	5	5	5	3	4	41	4.55556	4	5	4	5	3	5	4	4	4	4
39	Anonymous	21-30 tahun	Perempuan	S1 Sederajat	SD	1-5 tahun	1-5 tahun	2	2	3	2	1	1	4	4	5	4	4	5	4	4	4	4	4	4	5	55	4.23077	4	4	4	4	4	4	4	4	4	36	4	4	4	5	4	4	4	4	4	4	4
40	Anonymous	21-30 tahun	Laki-laki	SMA/K Sederajat	SD	1-5 tahun	1-5 tahun	2	1	1	2	1	1	5	5	5	5	5	5	5	5	5	5	5	5	5	65	5	5	5	5	5	5	5	5	5	5	45	5	5	5	5	5	5	5	5	5	5	5
42	Anonymous	21-30 tahun	Laki-laki	S1 Sederajat	SMP dan SMK	1-5 tahun	1-5 tahun	2	1	3	3	1	1	5	5	5	5	5	5	5	4	4	4	3	4	4	58	4.46154	5	4	5	3	5	5	4	4	4	39	4.33333	5	5	4	4	4	4	4	4	5	4
44	Anonymous	21-30 tahun	Laki-laki	SMA/K Sederajat	SD	6-10 tahun	1-5 tahun	2	1	1	2	2	1	5	5	5	5	5	5	5	5	5	5	4	4	5	63	4.84615	4	5	3	5	5	5	5	5	5	42	4.66667	5	5	5	5	4	5	5	5	5	5
45	Anonymous	21-30 tahun	Laki-laki	S1 Sederajat	SMP dan SMK	6-10 tahun	1-5 tahun	2	1	3	3	2	1	5	5	5	5	5	4	5	5	5	5	5	4	5	63	4.84615	5	5	5	5	5	5	5	5	5	45	5	5	5	4	5	5	5	5	5	5	5
47	Anonymous	21-30 tahun	Laki-laki	S1 Sederajat	SD	1-5 tahun	1-5 tahun	2	1	3	2	1	1	5	5	5	5	4	5	5	4	4	5	4	4	5	60	4.61538	5	5	3	3	5	5	4	5	5	40	4.44444	5	5	5	5	4	5	5	5	4	5
48	Anonymous	21-30 tahun	Perempuan	S1 Sederajat	SD	1-5 tahun	1-5 tahun	2	2	3	2	1	1	5	5	5	5	4	4	5	5	5	5	4	4	5	61	4.69231	5	5	4	4	5	5	5	5	5	43	4.77778	5	5	5	5	4	4	4	4	5	5
49	Anonymous	21-30 tahun	Perempuan	S1 Sederajat	SMP dan SMK	1-5 tahun	1-5 tahun	2	2	3	3	1	1	5	4	4	4	4	5	4	4	4	5	5	4	5	57	4.38462	5	5	4	5	5	5	5	5	4	43	4.77778	5	5	5	5	4	4	4	4	4	4
50	Anonymous	21-30 tahun	Perempuan	S1 Sederajat	SD	1-5 tahun	1-5 tahun	2	2	3	2	1	1	4	4	4	4	4	4	4	5	4	5	4	4	4	54	4.15385	4	4	4	4	4	5	4	4	4	37	4.11111	4	4	4	5	4	4	4	4	4	4
52	Anonymous	21-30 tahun	Perempuan	S1 Sederajat	SMP dan SMK	1-5 tahun	1-5 tahun	2	2	3	3	1	1	4	4	5	5	5	5	5	5	5	5	5	3	5	61	4.69231	5	5	5	5	5	5	5	5	5	45	5	3	5	5	5	5	5	5	5	5	5
54	Anonymous	21-30 tahun	Laki-laki	S1 Sederajat	SMP dan SMK	1-5 tahun	1-5 tahun	2	1	3	3	1	1	4	3	3	4	3	4	3	4	3	4	3	4	4	46	3.53846	4	4	4	4	5	5	5	3	5	39	4.33333	3	3	5	5	4	5	4	4	4	4
3	Anonymous	31-40 tahun	Perempuan	S1 Sederajat	SMP dan SMK	6-10 tahun	1-5 tahun	3	2	3	3	2	1	5	5	5	5	5	4	5	5	5	5	5	5	5	64	4.92308	5	5	5	5	5	5	5	5	5	45	5	5	5	5	5	4	5	5	5	4	5
8	Anonymous	31-40 tahun	Perempuan	S1 Sederajat	SD	6-10 tahun	6-10 tahun	3	2	3	2	2	2	5	5	5	5	5	5	5	4	4	5	5	5	5	63	4.84615	4	5	5	5	5	5	5	5	5	44	4.88889	5	4	4	5	3	4	5	5	4	5
10	Anonymous	31-40 tahun	Perempuan	S1 Sederajat	SD	>10 tahun	>10 tahun	3	2	3	2	3	3	4	4	4	4	4	4	4	4	4	4	4	3	4	51	3.92308	5	5	5	5	5	5	5	4	5	44	4.88889	4	4	5	5	4	4	5	5	4	4
30	Anonymous	31-40 tahun	Perempuan	S1 Sederajat	SD	6-10 tahun	1-5 tahun	3	2	3	2	2	1	5	5	5	5	5	5	4	5	5	5	5	5	5	64	4.92308	5	5	5	4	4	4	5	5	5	42	4.66667	4	5	5	5	5	5	5	5	5	5
31	Anonymous	31-40 tahun	Perempuan	S1 Sederajat	SD	6-10 tahun	6-10 tahun	3	2	3	2	2	2	5	5	5	5	5	5	5	5	5	5	5	5	5	65	5	5	5	5	5	5	5	5	5	5	45	5	5	5	5	5	5	5	5	5	5	5
32	Anonymous	31-40 tahun	Perempuan	S1 Sederajat	SD	6-10 tahun	1-5 tahun	3	2	3	2	2	1	4	4	4	3	4	4	4	4	4	4	4	4	4	51	3.92308	5	5	5	5	5	5	5	4	5	44	4.88889	4	4	4	5	5	5	5	5	5	5
33	Anonymous	31-40 tahun	Perempuan	S1 Sederajat	SD	6-10 tahun	6-10 tahun	3	2	3	2	2	2	5	5	5	5	5	5	5	5	5	5	5	5	5	65	5	5	5	5	5	5	5	5	5	5	45	5	5	5	5	5	5	5	5	5	5	5
34	Anonymous	31-40 tahun	Laki-laki	S1 Sederajat	SD	>10 tahun	6-10 tahun	3	1	3	2	3	2	4	4	4	4	4	4	4	4	4	4	4	4	4	52	4	4	4	4	4	4	4	4	4	4	36	4	4	4	4	4	4	4	4	4	4	4
35	Anonymous	31-40 tahun	Perempuan	S1 Sederajat	SD	6-10 tahun	6-10 tahun	3	2	3	2	2	2	3	3	4	3	3	4	3	4	4	4	3	3	4	45	3.46154	5	5	4	5	5	5	5	3	4	41	4.55556	4	5	4	5	3	5	4	4	4	4
38	Anonymous	31-40 tahun	Perempuan	S1 Sederajat	PAUD	6-10 tahun	1-5 tahun	3	2	3	1	2	1	5	5	5	5	5	5	5	5	5	5	5	5	5	65	5	5	5	5	5	5	5	5	5	5	45	5	5	5	5	5	5	5	5	5	5	5
43	Anonymous	31-40 tahun	Perempuan	S1 Sederajat	SMP dan SMK	>10 tahun	6-10 tahun	3	2	3	3	3	2	4	5	5	5	5	4	4	5	5	5	4	4	5	60	4.61538	5	5	5	5	5	5	5	4	4	43	4.77778	4	4	4	5	5	5	5	5	5	5
46	Anonymous	31-40 tahun	Perempuan	S1 Sederajat	SMP dan SMK	>10 tahun	1-5 tahun	3	2	3	3	3	1	5	5	5	5	5	5	5	5	5	5	5	5	5	65	5	5	5	5	5	5	5	5	5	5	45	5	5	5	5	5	4	5	5	5	5	5
51	Anonymous	31-40 tahun	Perempuan	S1 Sederajat	SD	>10 tahun	>10 tahun	3	2	3	2	3	3	4	4	4	4	5	4	4	4	4	5	4	4	4	54	4.15385	5	5	4	5	5	5	5	4	5	43	4.77778	4	4	4	5	4	4	4	5	4	4
53	Anonymous	31-40 tahun	Perempuan	S1 Sederajat	SD	6-10 tahun	1-5 tahun	3	2	3	2	2	1	3	3	3	4	4	4	3	3	4	4	3	3	3	44	3.38462	4	4	4	4	4	4	4	3	4	35	3.88889	4	4	4	4	4	4	4	4	4	3
55	Anonymous	31-40 tahun	Perempuan	S1 Sederajat	SD	6-10 tahun	6-10 tahun	3	2	3	2	2	2	4	4	4	4	4	4	4	4	4	4	3	3	4	50	3.84615	5	5	5	5	5	5	5	3	5	43	4.77778	5	5	4	5	3	4	3	3	4	4
56	Anonymous	31-40 tahun	Perempuan	S1 Sederajat	PAUD	6-10 tahun	1-5 tahun	3	2	3	1	2	1	4	4	4	3	4	4	4	4	4	4	4	4	4	51	3.92308	5	5	5	5	5	5	5	3	4	42	4.66667	2	3	3	3	2	3	3	3	3	3
														0.85099	0.881863	0.828744	0.777145	0.853295	0.714518	0.856697	0.816569	0.798437	0.764788	0.829168	0.743488	0.794674			0.746324	0.804876	0.693853	0.601656	0.83278	0.785565	0.810712	0.50952	0.573198			0.615229	0.711595	0.818248	0.768577	0.79257	0.83063	0.802584	0.848065	0.867684	0.869799
																													0.746324	0.804876	0.693853	0.601656	0.83278	0.785565	0.810712	0.50952	0.573198			0.615229	0.711595	0.818248	0.768577	0.79257	0.83063	0.802584	0.848065	0.867684	0.869799
														0.85099	0.881863	0.828744	0.777145	0.853295	0.714518	0.856697	0.816569	0.798437	0.764788	0.829168	0.743488	0.794674
Coding	Usia																												0.746324											0.615229
1	<21 tahun													0.85099															0.804876											0.711595
2	21-30 tahun													0.881863															0.693853											0.818248
3	31-40 tahun													0.828744															0.601656											0.768577
4	41-50 tahun													0.777145															0.83278											0.79257
	Total													0.853295															0.785565											0.83063
														0.714518															0.810712											0.802584
Coding	Jenis Kelamin													0.856697															0.50952											0.848065
1	Laki-laki													0.816569															0.573198											0.867684
2	Perempuan													0.798437																										0.869799
	Total													0.764788																										0.847775
														0.829168																										0.848415
Coding	Masa Kerja													0.743488																										0.820161
1	1-5 tahun													0.794674
2	6-10 tahun
3	>10 tahun
	Total
Coding	Tingkat Pendidikan
1	SMA/K Sederajat
2	D3 Sederajat
3	S1 Sederajat
4	S2 Sederajat
	Total
Coding	Unit Kerja
1	PAUD
2	SD
3	SMP-SMK
[truncated: 27 more columns]

## Sheet: reliable
	Nama	Usia	Jenis Kelamin	Tingkat Pendidikan	Unit Kerja	Mulai jadi guru	Mulai di Metta	Usia	Jenis Kelamin	Tingkat Pendidikan	Unit Kerja	Mulai jadi guru	Mulai di Metta	X1.1	X1.2	X1.3	X1.4	X1.5	X1.6	X1.7	X1.8	X1.9	X1.10	X1.11	X1.12	X1.13	sum	AVG X1	X2.1	X2.2	X2.3	X2.4	X2.5	X2.6	X2.7	X2.8	X2.9	sum	AVG X2	X3.1	X3.2	X3.3	X3.4	X3.5	X3.6	X3.7	X3.8	X3.9	X3.10
1	Buhairah, S.Pd.	21-30 tahun	Perempuan	S1 Sederajat	SMP dan SMK	1-5 tahun	1-5 tahun	2	2	3	3	1	1	5	5	5	4	5	5	5	5	5	5	5	5	5	64	4.92308	5	5	4	3	5	5	5	5	5	42	4.66667	4	5	5	5	5	5	5	5	5	4
2	Mailiza Amalia, M.Pd.	21-30 tahun	Perempuan	S2 Sederajat	SMP dan SMK	1-5 tahun	1-5 tahun	2	2	4	3	1	1	5	5	5	5	5	4	4	5	4	5	4	4	5	60	4.61538	5	5	5	5	5	5	5	4	3	42	4.66667	5	5	5	5	5	5	5	5	5	4
3	Eca Trisya Handayani,S.Pd	31-40 tahun	Perempuan	S1 Sederajat	SMP dan SMK	6-10 tahun	1-5 tahun	3	2	3	3	2	1	5	5	5	5	5	4	5	5	5	5	5	5	5	64	4.92308	5	5	5	5	5	5	5	5	5	45	5	5	5	5	5	4	5	5	5	4	5
4	Debby Maitrisia, S.Pd.	21-30 tahun	Perempuan	S1 Sederajat	SD	6-10 tahun	6-10 tahun	2	2	3	2	2	2	4	4	4	5	5	4	4	4	4	5	4	4	5	56	4.30769	5	5	4	3	5	5	5	5	5	42	4.66667	4	5	5	5	4	5	5	4	5	4
5	Setepen, S.Kom.	21-30 tahun	Laki-laki	S1 Sederajat	SMP dan SMK	1-5 tahun	1-5 tahun	2	1	3	3	1	1	4	3	4	5	3	3	4	4	4	3	4	4	5	50	3.84615	5	5	5	5	5	5	5	5	5	45	5	4	4	3	3	3	3	4	3	3	3
6	Debora Sari Sitorus, S.Pd.	21-30 tahun	Perempuan	S1 Sederajat	SMP dan SMK	1-5 tahun	1-5 tahun	2	2	3	3	1	1	4	4	4	4	4	4	4	4	4	4	4	4	4	52	4	4	4	4	4	4	4	4	4	4	36	4	4	4	4	4	4	4	4	4	4	4
7	Apriyanti Veronicalau	21-30 tahun	Perempuan	SMA/K Sederajat	PAUD	6-10 tahun	1-5 tahun	2	2	1	1	2	1	5	5	5	5	5	5	5	5	5	5	5	5	5	65	5	5	5	4	4	5	5	5	5	5	43	4.77778	4	5	5	5	4	5	5	5	5	5
8	Marleni Widya.,S.Pd	31-40 tahun	Perempuan	S1 Sederajat	SD	6-10 tahun	6-10 tahun	3	2	3	2	2	2	5	5	5	5	5	5	5	4	4	5	5	5	5	63	4.84615	4	5	5	5	5	5	5	5	5	44	4.88889	5	4	4	5	3	4	5	5	4	5
9	Viny Aprila Sari, S.Kom.	21-30 tahun	Perempuan	S1 Sederajat	SMP dan SMK	1-5 tahun	1-5 tahun	2	2	3	3	1	1	4	4	4	4	4	4	4	4	4	4	4	4	4	52	4	5	5	5	5	5	5	5	5	5	45	5	4	4	4	4	5	5	5	4	5	5
10	Priska Sembiring, S.Pd.	31-40 tahun	Perempuan	S1 Sederajat	SD	>10 tahun	>10 tahun	3	2	3	2	3	3	4	4	4	4	4	4	4	4	4	4	4	3	4	51	3.92308	5	5	5	5	5	5	5	4	5	44	4.88889	4	4	5	5	4	4	5	5	4	4
11	Susanti, S.E.	21-30 tahun	Perempuan	S1 Sederajat	SMP dan SMK	1-5 tahun	1-5 tahun	2	2	3	3	1	1	5	5	5	5	5	5	5	5	5	5	5	5	5	65	5	5	5	5	5	5	5	5	5	5	45	5	5	5	5	5	5	5	5	5	5	5
12	Wilson Tang	<21 tahun	Laki-laki	SMA/K Sederajat	SMP dan SMK	1-5 tahun	1-5 tahun	1	1	1	3	1	1	5	5	4	4	4	4	4	5	5	5	4	4	5	58	4.46154	5	5	5	5	5	5	5	3	3	41	4.55556	4	4	4	4	4	4	4	4	4	4
13	Tetha Lianda Sari.H.S.Pd	21-30 tahun	Perempuan	S1 Sederajat	SD	6-10 tahun	6-10 tahun	2	2	3	2	2	2	5	4	4	4	4	4	4	4	4	5	4	4	4	54	4.15385	5	4	5	5	5	4	5	4	5	42	4.66667	4	4	4	4	4	4	5	4	4	4
14	Ferry	21-30 tahun	Laki-laki	SMA/K Sederajat	PAUD	1-5 tahun	1-5 tahun	2	1	1	1	1	1	5	4	5	4	4	4	5	5	4	4	5	5	5	59	4.53846	5	5	5	5	5	5	5	5	5	45	5	5	5	5	5	5	5	5	5	5	5
15	Vivi Febriyanti, A.Md.	21-30 tahun	Perempuan	D3 Sederajat	PAUD	6-10 tahun	1-5 tahun	2	2	2	1	2	1	5	5	5	5	5	5	5	5	5	5	5	5	5	65	5	5	5	5	5	5	5	5	5	5	45	5	5	5	5	5	5	5	5	5	5	5
16	Wardiyatni, S.Pd.B.	21-30 tahun	Perempuan	S1 Sederajat	SMP dan SMK	1-5 tahun	1-5 tahun	2	2	3	3	1	1	5	5	5	4	4	4	4	4	4	4	4	4	5	56	4.30769	4	4	4	3	5	5	4	5	5	39	4.33333	4	4	4	5	4	5	5	5	5	4
17	Henni Puspita Silalahi, S. Pd	21-30 tahun	Perempuan	S1 Sederajat	SMP dan SMK	6-10 tahun	1-5 tahun	2	2	3	3	2	1	4	5	5	3	4	5	5	5	5	5	4	3	5	58	4.46154	5	5	5	4	5	5	5	5	5	44	4.88889	4	5	5	5	5	5	5	5	5	5
18	Ario Sentono, S.Pd.	21-30 tahun	Laki-laki	S1 Sederajat	SMP dan SMK	1-5 tahun	1-5 tahun	2	1	3	3	1	1	5	5	5	5	5	5	5	5	5	5	4	5	5	64	4.92308	4	4	4	4	4	4	4	4	5	37	4.11111	4	4	4	4	4	4	4	4	4	4
19	Billy Chandra, S. Kom.	21-30 tahun	Laki-laki	S1 Sederajat	SMP dan SMK	1-5 tahun	1-5 tahun	2	1	3	3	1	1	3	3	4	4	4	4	4	4	4	4	4	4	4	50	3.84615	4	4	4	4	4	4	5	4	4	37	4.11111	4	4	4	4	4	4	4	4	4	4
20	Diana Permata Sari, S.Pd.	21-30 tahun	Perempuan	S1 Sederajat	SD	6-10 tahun	1-5 tahun	2	2	3	2	2	1	4	4	4	4	4	4	4	4	4	4	4	4	4	52	4	5	5	5	5	5	5	5	4	4	43	4.77778	4	4	4	4	4	4	4	4	4	4
21	Nadila, S.Pd	21-30 tahun	Perempuan	S1 Sederajat	SMP dan SMK	6-10 tahun	1-5 tahun	2	2	3	3	2	1	5	4	5	5	5	5	4	5	5	4	4	4	4	59	4.53846	5	4	4	4	4	4	4	4	4	37	4.11111	4	4	4	4	4	4	4	4	4	4
22	Rizki Wulandari.M,S.Pd	21-30 tahun	Perempuan	S1 Sederajat	SMP dan SMK	1-5 tahun	1-5 tahun	2	2	3	3	1	1	4	4	4	5	5	5	5	5	4	4	5	5	4	59	4.53846	5	5	5	5	5	5	4	4	5	43	4.77778	4	4	4	4	4	4	5	5	4	4
23	Rotua Permatasari S, S.Kom	21-30 tahun	Perempuan	S1 Sederajat	SMP dan SMK	1-5 tahun	1-5 tahun	2	2	3	3	1	1	4	4	4	4	4	4	4	4	4	4	4	4	4	52	4	4	4	3	4	3	3	3	4	4	32	3.55556	4	4	4	4	4	4	4	4	4	4
24	Rozi Pebriko. S.Pd.	21-30 tahun	Laki-laki	S1 Sederajat	SMP dan SMK	1-5 tahun	1-5 tahun	2	1	3	3	1	1	5	5	4	5	5	5	4	5	5	5	5	5	5	63	4.84615	5	4	4	4	4	5	5	5	5	41	4.55556	5	5	4	5	4	4	4	4	5	5
25	Ratna Sari, S.Pd	21-30 tahun	Perempuan	S1 Sederajat	SMP dan SMK	1-5 tahun	1-5 tahun	2	2	3	3	1	1	4	3	4	3	3	4	4	4	4	4	3	4	4	48	3.69231	4	4	4	4	4	4	4	4	4	36	4	4	4	4	4	4	4	4	4	4	4
26	Indah Yuliani, S.Pd	21-30 tahun	Perempuan	S1 Sederajat	PAUD	1-5 tahun	1-5 tahun	2	2	3	1	1	1	4	5	4	4	4	4	4	4	4	4	4	5	5	55	4.23077	5	5	4	4	4	4	5	4	4	39	4.33333	5	4	4	4	4	4	5	4	4	4
27	Novitha Sary Silalahi, S.Pd.	21-30 tahun	Perempuan	S1 Sederajat	SD	1-5 tahun	1-5 tahun	2	2	3	2	1	1	5	4	5	4	4	4	5	5	4	5	4	4	5	58	4.46154	5	4	5	4	5	5	5	5	5	43	4.77778	4	4	4	5	4	4	4	4	4	4
28	janson yohannes	21-30 tahun	Laki-laki	SMA/K Sederajat	SD	1-5 tahun	1-5 tahun	2	1	1	2	1	1	4	4	4	4	4	4	4	4	4	4	4	4	4	52	4	4	4	4	4	4	4	4	4	4	36	4	4	4	4	4	4	4	4	4	4	4
29	Aprilia Dewi	<21 tahun	Perempuan	SMA/K Sederajat	PAUD	1-5 tahun	1-5 tahun	1	2	1	1	1	1	5	5	5	5	5	5	5	5	5	5	5	5	5	65	5	5	5	5	5	5	5	5	5	5	45	5	5	5	5	5	5	5	5	5	5	5
30	Eva Chrische Uliarta,S.Pd.	31-40 tahun	Perempuan	S1 Sederajat	SD	6-10 tahun	1-5 tahun	3	2	3	2	2	1	5	5	5	5	5	5	4	5	5	5	5	5	5	64	4.92308	5	5	5	4	4	4	5	5	5	42	4.66667	4	5	5	5	5	5	5	5	5	5
31	Nova Tarida Uli	31-40 tahun	Perempuan	S1 Sederajat	SD	6-10 tahun	6-10 tahun	3	2	3	2	2	2	5	5	5	5	5	5	5	5	5	5	5	5	5	65	5	5	5	5	5	5	5	5	5	5	45	5	5	5	5	5	5	5	5	5	5	5
32	Margaretha Malau, S.Pd	31-40 tahun	Perempuan	S1 Sederajat	SD	6-10 tahun	1-5 tahun	3	2	3	2	2	1	4	4	4	3	4	4	4	4	4	4	4	4	4	51	3.92308	5	5	5	5	5	5	5	4	5	44	4.88889	4	4	4	5	5	5	5	5	5	5
33	Lenci Ida Situmeang	31-40 tahun	Perempuan	S1 Sederajat	SD	6-10 tahun	6-10 tahun	3	2	3	2	2	2	5	5	5	5	5	5	5	5	5	5	5	5	5	65	5	5	5	5	5	5	5	5	5	5	45	5	5	5	5	5	5	5	5	5	5	5
34	Eri Istrada, S.Pd	31-40 tahun	Laki-laki	S1 Sederajat	SD	>10 tahun	6-10 tahun	3	1	3	2	3	2	4	4	4	4	4	4	4	4	4	4	4	4	4	52	4	4	4	4	4	4	4	4	4	4	36	4	4	4	4	4	4	4	4	4	4	4
35	Melly Sihombing, S.Pd.	31-40 tahun	Perempuan	S1 Sederajat	SD	6-10 tahun	6-10 tahun	3	2	3	2	2	2	3	3	4	3	3	4	3	4	4	4	3	3	4	45	3.46154	5	5	4	5	5	5	5	3	4	41	4.55556	4	5	4	5	3	5	4	4	4	4
36	Mega Berlin, S.Pd	21-30 tahun	Perempuan	S1 Sederajat	SD	1-5 tahun	1-5 tahun	2	2	3	2	1	1	3	3	4	3	3	4	3	4	4	4	3	3	4	45	3.46154	5	5	4	5	5	5	5	4	4	42	4.66667	4	5	4	5	3	5	3	3	4	4
37	Irma Natalina Malau, S.Si.	21-30 tahun	Perempuan	S1 Sederajat	SD	1-5 tahun	1-5 tahun	2	2	3	2	1	1	3	3	4	3	3	4	3	4	4	4	3	3	4	45	3.46154	5	5	4	5	5	5	5	3	4	41	4.55556	4	5	4	5	3	5	4	4	4	4
38	Eli Hayani, S. Pd	31-40 tahun	Perempuan	S1 Sederajat	PAUD	6-10 tahun	1-5 tahun	3	2	3	1	2	1	5	5	5	5	5	5	5	5	5	5	5	5	5	65	5	5	5	5	5	5	5	5	5	5	45	5	5	5	5	5	5	5	5	5	5	5
39	Annisa pernada S.Pd	21-30 tahun	Perempuan	S1 Sederajat	SD	1-5 tahun	1-5 tahun	2	2	3	2	1	1	4	4	5	4	4	5	4	4	4	4	4	4	5	55	4.23077	4	4	4	4	4	4	4	4	4	36	4	4	4	5	4	4	4	4	4	4	4
40	Sufendi	21-30 tahun	Laki-laki	SMA/K Sederajat	SD	1-5 tahun	1-5 tahun	2	1	1	2	1	1	5	5	5	5	5	5	5	5	5	5	5	5	5	65	5	5	5	5	5	5	5	5	5	5	45	5	5	5	5	5	5	5	5	5	5	5
41	Lyssa Harmen, S.Pd.	>40 tahun	Perempuan	S1 Sederajat	PAUD	6-10 tahun	6-10 tahun	4	2	3	1	2	2	5	5	5	5	5	5	5	5	5	5	5	5	5	65	5	5	5	5	5	5	5	5	5	5	45	5	5	5	5	5	5	5	5	5	5	5
42	Chandra Surya, S.E.	21-30 tahun	Laki-laki	S1 Sederajat	SMP dan SMK	1-5 tahun	1-5 tahun	2	1	3	3	1	1	5	5	5	5	5	5	5	4	4	4	3	4	4	58	4.46154	5	4	5	3	5	5	4	4	4	39	4.33333	5	5	4	4	4	4	4	4	5	4
43	Rona Meliance, S.Pd.	31-40 tahun	Perempuan	S1 Sederajat	SMP dan SMK	>10 tahun	6-10 tahun	3	2	3	3	3	2	4	5	5	5	5	4	4	5	5	5	4	4	5	60	4.61538	5	5	5	5	5	5	5	4	4	43	4.77778	4	4	4	5	5	5	5	5	5	5
44	Jali	21-30 tahun	Laki-laki	SMA/K Sederajat	SD	6-10 tahun	1-5 tahun	2	1	1	2	2	1	5	5	5	5	5	5	5	5	5	5	4	4	5	63	4.84615	4	5	3	5	5	5	5	5	5	42	4.66667	5	5	5	5	4	5	5	5	5	5
45	Imam Mustaqim, S.Pd	21-30 tahun	Laki-laki	S1 Sederajat	SMP dan SMK	6-10 tahun	1-5 tahun	2	1	3	3	2	1	5	5	5	5	5	4	5	5	5	5	5	4	5	63	4.84615	5	5	5	5	5	5	5	5	5	45	5	5	5	4	5	5	5	5	5	5	5
46	Simmih herica Sihombing,S.Pd.	31-40 tahun	Perempuan	S1 Sederajat	SMP dan SMK	>10 tahun	1-5 tahun	3	2	3	3	3	1	5	5	5	5	5	5	5	5	5	5	5	5	5	65	5	5	5	5	5	5	5	5	5	5	45	5	5	5	5	5	4	5	5	5	5	5
47	Wimpi Rama Harpianto, S.Pd.	21-30 tahun	Laki-laki	S1 Sederajat	SD	1-5 tahun	1-5 tahun	2	1	3	2	1	1	5	5	5	5	4	5	5	4	4	5	4	4	5	60	4.61538	5	5	3	3	5	5	4	5	5	40	4.44444	5	5	5	5	4	5	5	5	4	5
48	Delima Afrilia Manulang, S.Pd.	21-30 tahun	Perempuan	S1 Sederajat	SD	1-5 tahun	1-5 tahun	2	2	3	2	1	1	5	5	5	5	4	4	5	5	5	5	4	4	5	61	4.69231	5	5	4	4	5	5	5	5	5	43	4.77778	5	5	5	5	4	4	4	4	5	5
49	Siti Aisyah, S.Pd	21-30 tahun	Perempuan	S1 Sederajat	SMP dan SMK	1-5 tahun	1-5 tahun	2	2	3	3	1	1	5	4	4	4	4	5	4	4	4	5	5	4	5	57	4.38462	5	5	4	5	5	5	5	5	4	43	4.77778	5	5	5	5	4	4	4	4	4	4
50	Eka Melania Ursula, S.Pd	21-30 tahun	Perempuan	S1 Sederajat	SD	1-5 tahun	1-5 tahun	2	2	3	2	1	1	4	4	4	4	4	4	4	5	4	5	4	4	4	54	4.15385	4	4	4	4	4	5	4	4	4	37	4.11111	4	4	4	5	4	4	4	4	4	4
51	Mei Riala Sinaga, S.Pd.	31-40 tahun	Perempuan	S1 Sederajat	SD	>10 tahun	>10 tahun	3	2	3	2	3	3	4	4	4	4	5	4	4	4	4	5	4	4	4	54	4.15385	5	5	4	5	5	5	5	4	5	43	4.77778	4	4	4	5	4	4	4	5	4	4
52	Wiliyanti, S.Pd.	21-30 tahun	Perempuan	S1 Sederajat	SMP dan SMK	1-5 tahun	1-5 tahun	2	2	3	3	1	1	4	4	5	5	5	5	5	5	5	5	5	3	5	61	4.69231	5	5	5	5	5	5	5	5	5	45	5	3	5	5	5	5	5	5	5	5	5
53	Ervina Turnip, S.E.	31-40 tahun	Perempuan	S1 Sederajat	SD	6-10 tahun	1-5 tahun	3	2	3	2	2	1	3	3	3	4	4	4	3	3	4	4	3	3	3	44	3.38462	4	4	4	4	4	4	4	3	4	35	3.88889	4	4	4	4	4	4	4	4	4	3
54	Agung Sukhanda, S.Pd	21-30 tahun	Laki-laki	S1 Sederajat	SMP dan SMK	1-5 tahun	1-5 tahun	2	1	3	3	1	1	4	3	3	4	3	4	3	4	3	4	3	4	4	46	3.53846	4	4	4	4	5	5	5	3	5	39	4.33333	3	3	5	5	4	5	4	4	4	4
55	Filia Marsauli Ambarita, S.Pd.	31-40 tahun	Perempuan	S1 Sederajat	SD	6-10 tahun	6-10 tahun	3	2	3	2	2	2	4	4	4	4	4	4	4	4	4	4	3	3	4	50	3.84615	5	5	5	5	5	5	5	3	5	43	4.77778	5	5	4	5	3	4	3	3	4	4
56	Lius Leni, S.ST., B.A.	31-40 tahun	Perempuan	S1 Sederajat	PAUD	6-10 tahun	1-5 tahun	3	2	3	1	2	1	4	4	4	3	4	4	4	4	4	4	4	4	4	51	3.92308	5	5	5	5	5	5	5	3	4	42	4.66667	2	3	3	3	2	3	3	3	3	3
57	Suryati, S.Sos.	>40 tahun	Perempuan	S1 Sederajat	SD	>10 tahun	>10 tahun	4	2	3	2	3	3	4	4	4	4	4	4	4	4	4	4	4	4	4	52	4	5	5	5	5	5	5	5	4	5	44	4.88889	4	4	4	4	4	4	4	4	4	4
														0.85099	0.881863	0.828744	0.777145	0.853295	0.714518	0.856697	0.816569	0.798437	0.764788	0.829168	0.743488	0.794674			0.746324	0.804876	0.693853	0.601656	0.83278	0.785565	0.810712	0.50952	0.573198			0.615229	0.711595	0.818248	0.768577	0.79257	0.83063	0.802584	0.848065	0.867684	0.869799
																													0.746324	0.804876	0.693853	0.601656	0.83278	0.785565	0.810712	0.50952	0.573198			0.615229	0.711595	0.818248	0.768577	0.79257	0.83063	0.802584	0.848065	0.867684	0.869799
														0.85099	0.881863	0.828744	0.777145	0.853295	0.714518	0.856697	0.816569	0.798437	0.764788	0.829168	0.743488	0.794674
Coding	Usia																												0.746324											0.615229
1	<21 tahun													0.85099															0.804876											0.711595
2	21-30 tahun													0.881863															0.693853											0.818248
3	31-40 tahun													0.828744															0.601656											0.768577
4	41-50 tahun													0.777145															0.83278											0.79257
	Total													0.853295															0.785565											0.83063
														0.714518															0.810712											0.802584
Coding	Jenis Kelamin													0.856697															0.50952											0.848065
1	Laki-laki													0.816569															0.573198											0.867684
2	Perempuan													0.798437																										0.869799
	Total													0.764788																										0.847775
														0.829168																										0.848415
Coding	Masa Kerja													0.743488																										0.820161
1	1-5 tahun													0.794674
2	6-10 tahun
3	>10 tahun
	Total
Coding	Tingkat Pendidikan
1	SMA/K Sederajat
2	D3 Sederajat
3	S1 Sederajat
4	S2 Sederajat
	Total
Coding	Unit Kerja
1	PAUD
2	SD
3	SMP-SMK
[truncated: 27 more columns]

## Sheet: Sheet2
		X1.2	X1.4	X1.6	X1.8	X1.10	X1.12			X1.1	X1.3	X1.5	X1.7	X1.9	X1.11	X1.13
		5	4	5	5	5	5	29		5	5	5	5	5	5	5	35
		5	5	4	5	5	4	28		5	5	5	4	4	4	5	32
		5	5	4	5	5	5	29		5	5	5	5	5	5	5	35
		4	5	4	4	5	4	26		4	4	5	4	4	4	5	30
		3	5	3	4	3	4	22		4	4	3	4	4	4	5	28
		4	4	4	4	4	4	24		4	4	4	4	4	4	4	28
		5	5	5	5	5	5	30		5	5	5	5	5	5	5	35
		5	5	5	4	5	5	29		5	5	5	5	4	5	5	34
		4	4	4	4	4	4	24		4	4	4	4	4	4	4	28
		4	4	4	4	4	3	23		4	4	4	4	4	4	4	28
		5	5	5	5	5	5	30		5	5	5	5	5	5	5	35
		5	4	4	5	5	4	27		5	4	4	4	5	4	5	31
		4	4	4	4	5	4	25		5	4	4	4	4	4	4	29
		4	4	4	5	4	5	26		5	5	4	5	4	5	5	33
		5	5	5	5	5	5	30		5	5	5	5	5	5	5	35
		5	4	4	4	4	4	25		5	5	4	4	4	4	5	31
		5	3	5	5	5	3	26		4	5	4	5	5	4	5	32
		5	5	5	5	5	5	30		5	5	5	5	5	4	5	34
		3	4	4	4	4	4	23		3	4	4	4	4	4	4	27
		4	4	4	4	4	4	24		4	4	4	4	4	4	4	28
		4	5	5	5	4	4	27		5	5	5	4	5	4	4	32
		4	5	5	5	4	5	28		4	4	5	5	4	5	4	31
		4	4	4	4	4	4	24		4	4	4	4	4	4	4	28
		5	5	5	5	5	5	30		5	4	5	4	5	5	5	33
		3	3	4	4	4	4	22		4	4	3	4	4	3	4	26
		5	4	4	4	4	5	26		4	4	4	4	4	4	5	29
		4	4	4	5	5	4	26		5	5	4	5	4	4	5	32
		4	4	4	4	4	4	24		4	4	4	4	4	4	4	28
		5	5	5	5	5	5	30		5	5	5	5	5	5	5	35
		5	5	5	5	5	5	30		5	5	5	4	5	5	5	34
		5	5	5	5	5	5	30		5	5	5	5	5	5	5	35
		4	3	4	4	4	4	23		4	4	4	4	4	4	4	28
		5	5	5	5	5	5	30		5	5	5	5	5	5	5	35
		4	4	4	4	4	4	24		4	4	4	4	4	4	4	28
		3	3	4	4	4	3	21		3	4	3	3	4	3	4	24
		3	3	4	4	4	3	21		3	4	3	3	4	3	4	24
		3	3	4	4	4	3	21		3	4	3	3	4	3	4	24
		5	5	5	5	5	5	30		5	5	5	5	5	5	5	35
		4	4	5	4	4	4	25		4	5	4	4	4	4	5	30
		5	5	5	5	5	5	30		5	5	5	5	5	5	5	35
		5	5	5	5	5	5	30		5	5	5	5	5	5	5	35
		5	5	5	4	4	4	27		5	5	5	5	4	3	4	31
		5	5	4	5	5	4	28		4	5	5	4	5	4	5	32
		5	5	5	5	5	4	29		5	5	5	5	5	4	5	34
		5	5	4	5	5	4	28		5	5	5	5	5	5	5	35
		5	5	5	5	5	5	30		5	5	5	5	5	5	5	35
		5	5	5	4	5	4	28		5	5	4	5	4	4	5	32
		5	5	4	5	5	4	28		5	5	4	5	5	4	5	33
		4	4	5	4	5	4	26		5	4	4	4	4	5	5	31
		4	4	4	5	5	4	26		4	4	4	4	4	4	4	28
		4	4	4	4	5	4	25		4	4	5	4	4	4	4	29
		4	5	5	5	5	3	27		4	5	5	5	5	5	5	34
		3	4	4	3	4	3	21		3	3	4	3	4	3	3	23
		3	4	4	4	4	4	23		4	3	3	3	3	3	4	23
		4	4	4	4	4	3	23		4	4	4	4	4	3	4	27
		4	3	4	4	4	4	23		4	4	4	4	4	4	4	28
		4	4	4	4	4	4	24		4	4	4	4	4	4	4	28
		#DIV/0!	#DIV/0!	#DIV/0!	#DIV/0!	#DIV/0!	#DIV/0!			#DIV/0!	#DIV/0!	#DIV/0!	#DIV/0!	#DIV/0!	#DIV/0!	#DIV/0!
		0.881863	0.777145	0.714518	0.816569	0.764788	0.743488			0.85099	0.828744	0.853295	0.856697	0.798437	0.829168	0.794674
										0.85099
										0.881863
										0.828744
										0.777145
										0.853295
										0.714518
										0.856697
										0.816569
										0.798437
										0.764788
										0.829168
										0.743488
										0.794674
